# Supplementary material for: Spillover effects of RMB exchange rate among RCEP member countries: Empirical evidence from time-frequency domain approach
Source: PLoS One. 2023 Jun 23;18(6):e0287566. doi: 10.1371/journal.pone.0287566 (PMC10289438; doi:10.1371/journal.pone.0287566)
Supplement: S1 File — (XLSX) [file pone.0287566.s001.xlsx]

## Sheet: Sheet1
	USDCNY Curncy	USDCNH Curncy	USDJPY Curncy	USDKRW Curncy	AUDUSD Curncy	NZDUSD Curncy	USDMYR Curncy	USDSGD Curncy	USDPHP Curncy	USDVND Curncy	USDTHB Curncy
Dates	PX_LAST	PX_LAST	PX_LAST	PX_LAST	PX_LAST	PX_LAST	PX_LAST	PX_LAST	PX_LAST	PX_LAST	PX_LAST
2005-01-03	8.2765	#N/A N/A	102.78	1038.1	0.7781	0.7138	3.8	1.6393	56.155	15773	38.93
2005-01-04	8.2765	#N/A N/A	104.57	1038.6	0.7649	0.7023	3.8	1.6503	56.145	15775	39.205
2005-01-05	8.2764	#N/A N/A	104.15	1046.35	0.7645	0.699	3.8	1.6477	56.215	15788	39.1
2005-01-06	8.2765	#N/A N/A	105.02	1058.9	0.7608	0.6977	3.8	1.6506	56.26	15788	39.245
2005-01-07	8.2765	#N/A N/A	104.76	1051.2	0.7575	0.6926	3.8	1.6481	56.175	15791	39.165
2005-01-10	8.2764	#N/A N/A	104.35	1053.65	0.7575	0.6938	3.8	1.6432	56.13	15777	39.158
2005-01-11	8.2765	#N/A N/A	103.33	1045.5	0.7617	0.6974	3.8	1.6392	56.07	15773	39.018
2005-01-12	8.2765	#N/A N/A	102.45	1042	0.7669	0.7067	3.8	1.6351	55.91	15769	38.828
2005-01-13	8.2764	#N/A N/A	102.38	1036.65	0.7655	0.7045	3.8	1.6306	55.67	15773	38.708
2005-01-14	8.2765	#N/A N/A	102.05	1042.85	0.7591	0.6993	3.8	1.6393	55.66	15773	38.69
2005-01-17	8.2764	#N/A N/A	102.13	1036	0.758	0.6962	3.8	1.6335	55.51	15783	38.488
2005-01-18	8.2763	#N/A N/A	102.27	1035.85	0.7553	0.6962	3.8	1.6358	55.645	15785	38.418
2005-01-19	8.2764	#N/A N/A	102.77	1030.85	0.7606	0.7017	3.8	1.6334	55.54	15788	38.478
2005-01-20	8.2765	#N/A N/A	103.43	1032	0.7587	0.7061	3.8	1.6385	55.46	15786	38.608
2005-01-21	8.2764	#N/A N/A	102.7	1038	0.7694	0.7143	3.8	1.6334	55.545	15790	38.558
2005-01-24	8.2764	#N/A N/A	102.62	1032.25	0.7702	0.7143	3.8	1.6327	55.45	15790	38.408
2005-01-25	8.2765	#N/A N/A	104.07	1031	0.7652	0.71	3.8	1.6406	55.4	15785	38.588
2005-01-26	8.2765	#N/A N/A	103.07	1031.6	0.7751	0.7161	3.8	1.6326	55.3	15785	38.488
2005-01-27	8.2765	#N/A N/A	102.71	1028	0.7774	0.7157	3.8	1.6314	55.13	15793	38.468
2005-01-28	8.2765	#N/A N/A	103.28	1023.8	0.775	0.7126	3.8	1.6353	55.1	15790	38.448
2005-01-31	8.2764	#N/A N/A	103.7	1026	0.7757	0.7105	3.8	1.6377	55.08	15785	38.548
2005-02-01	8.2765	#N/A N/A	103.68	1027.85	0.774	0.7118	3.8	1.6385	55.01	15803	38.608
2005-02-02	8.2765	#N/A N/A	103.59	1027.85	0.7782	0.714	3.8	1.6356	54.98	15798	38.46
2005-02-03	8.2765	#N/A N/A	104.47	1025.1	0.7711	0.7102	3.8	1.638	54.95	15791	38.465
2005-02-04	8.2765	#N/A N/A	104.09	1026.95	0.7704	0.7102	3.8	1.6345	54.73	15800	38.328
2005-02-07	8.2765	#N/A N/A	104.84	1026	0.7675	0.7001	3.8	1.6418	54.58	15791	38.308
2005-02-08	8.2765	#N/A N/A	105.85	1036.5	0.7664	0.6993	3.8	1.6475	55	15795	38.535
2005-02-09	8.2765	#N/A N/A	105.63	1033.38	0.7707	0.7038	3.8	1.6469	54.91	15800	38.568
2005-02-10	8.2765	#N/A N/A	105.85	1039.5	0.7832	0.7115	3.8	1.6523	54.85	15805	38.525
2005-02-11	8.2765	#N/A N/A	105.72	1033.25	0.7861	0.714	3.8	1.6498	54.73	15805	38.548
2005-02-14	8.2765	#N/A N/A	105.09	1025	0.788	0.7143	3.8	1.6393	54.51	15803	38.32
2005-02-15	8.2765	#N/A N/A	104.42	1026.3	0.7877	0.7157	3.8	1.6375	54.705	15788	38.378
2005-02-16	8.2765	#N/A N/A	105.42	1027.03	0.7846	0.7135	3.8	1.6414	55.05	15800	38.545
2005-02-17	8.2765	#N/A N/A	105.55	1025.65	0.788	0.7176	3.8	1.6401	54.825	15788	38.528
2005-02-18	8.2765	#N/A N/A	105.65	1024.05	0.7884	0.723	3.8	1.6391	54.6	15793	38.558
2005-02-21	8.2765	#N/A N/A	105.57	1023.03	0.7898	0.7254	3.8	1.6379	54.875	15793	38.565
2005-02-22	8.2765	#N/A N/A	104.04	1003.03	0.7948	0.7285	3.8	1.626	54.65	15798	38.355
2005-02-23	8.2765	#N/A N/A	104.84	1003.03	0.7863	0.7217	3.8	1.6278	54.655	15798	38.49
2005-02-24	8.2765	#N/A N/A	105.39	1006.45	0.7866	0.7211	3.8	1.6322	54.755	15803	38.448
2005-02-25	8.2765	#N/A N/A	105.23	1008.03	0.7865	0.7235	3.8	1.6311	54.68	15793	38.36
2005-02-28	8.2765	#N/A N/A	104.63	1004.03	0.7918	0.7266	3.8	1.6219	54.67	15803	38.24
2005-03-01	8.2765	#N/A N/A	104.39	1004.03	0.7872	0.7272	3.8	1.6226	54.73	15808	38.268
2005-03-02	8.2765	#N/A N/A	104.75	1007.03	0.7829	0.7265	3.8	1.6255	54.73	15801	38.35
2005-03-03	8.2765	#N/A N/A	105.29	1006.03	0.783	0.7271	3.8	1.629	54.88	15813	38.465
2005-03-04	8.2765	#N/A N/A	104.78	1008.3	0.7908	0.7329	3.8	1.6256	54.85	15805	38.395
2005-03-07	8.2765	#N/A N/A	105.19	1004.65	0.7924	0.7351	3.8	1.6261	54.625	15810	38.345
2005-03-08	8.2765	#N/A N/A	104.68	1004.3	0.7985	0.74	3.8	1.6218	54.625	15808	38.305
2005-03-09	8.2765	#N/A N/A	103.95	1001	0.7934	0.7388	3.8	1.6203	54.36	15815	38.285
2005-03-10	8.2765	#N/A N/A	104.12	1000.25	0.7911	0.7379	3.8	1.6203	54.255	15805	38.26
2005-03-11	8.2765	#N/A N/A	104	999.85	0.7931	0.7397	3.8	1.6191	54.075	15798	38.253
2005-03-14	8.2765	#N/A N/A	104.84	1000.7	0.7875	0.7378	3.8	1.6231	53.975	15796	38.325
2005-03-15	8.2765	#N/A N/A	104.56	1003.85	0.7909	0.7406	3.8	1.6263	54.075	15800	38.448
2005-03-16	8.2764	#N/A N/A	104.17	1003.75	0.7937	0.7441	3.8	1.6204	53.975	15803	38.44
2005-03-17	8.2765	#N/A N/A	104.54	1000.85	0.7937	0.743	3.8	1.6235	54.075	15801	38.525
2005-03-18	8.2764	#N/A N/A	104.75	1004.45	0.795	0.7448	3.8	1.6248	54.25	15820	38.518
2005-03-21	8.2765	#N/A N/A	105.2	1009.5	0.7853	0.7361	3.8	1.6294	54.175	15813	38.578
2005-03-22	8.2765	#N/A N/A	105.62	1009.6	0.783	0.7311	3.8	1.6395	54.14	15818	38.628
2005-03-23	8.2765	#N/A N/A	105.96	1008.4	0.7726	0.7183	3.8	1.6437	54.175	15825	38.705
2005-03-24	8.2765	#N/A N/A	106.33	1013.45	0.7726	0.7132	3.8	1.6443	54.23	15821	38.888
2005-03-25	8.2765	#N/A N/A	106.39	1014.3	0.7715	0.714	3.8	1.6437	54.215	15828	38.998
2005-03-28	8.2764	#N/A N/A	107.18	1016.85	0.769	0.7077	3.8	1.6505	54.48	15828	39.265
2005-03-29	8.2766	#N/A N/A	107.57	1024.5	0.7705	0.7094	3.8	1.6525	54.6	15828	39.285
2005-03-30	8.2765	#N/A N/A	107.55	1023.5	0.7705	0.7078	3.8	1.6518	54.77	15828	39.283
2005-03-31	8.2764	#N/A N/A	107.15	1015.45	0.773	0.7117	3.8	1.6506	54.8	15818	39.118
2005-04-01	8.2765	#N/A N/A	107.56	1012	0.7713	0.7089	3.8	1.6574	54.715	15813	39.228
2005-04-04	8.2766	#N/A N/A	108.31	1013.45	0.7678	0.7078	3.8	1.6655	54.72	15825	39.518
2005-04-05	8.2765	#N/A N/A	108.17	1013.45	0.7692	0.7093	3.8	1.6609	54.7	15825	39.535
2005-04-06	8.2764	#N/A N/A	108.69	1013.4	0.765	0.7124	3.8	1.6591	54.74	15838	39.58
2005-04-07	8.2764	#N/A N/A	108.63	1012.3	0.7662	0.7117	3.8	1.6593	54.53	15828	39.63
2005-04-08	8.2764	#N/A N/A	108.24	1015.15	0.7718	0.7169	3.8	1.6529	54.59	15828	39.598
2005-04-11	8.2765	#N/A N/A	107.87	1015.5	0.7754	0.7209	3.8	1.6507	54.32	15823	39.615
2005-04-12	8.2765	#N/A N/A	107.77	1016.5	0.7755	0.7214	3.8	1.6465	54.22	15823	39.625
2005-04-13	8.2765	#N/A N/A	107.35	1011.5	0.7778	0.7238	3.8	1.6436	54.08	15813	39.495
2005-04-14	8.2764	#N/A N/A	108.18	1017.5	0.7703	0.7216	3.8	1.655	54.375	15831	39.685
2005-04-15	8.2765	#N/A N/A	107.8	1022	0.7683	0.7161	3.8	1.656	54.58	15820	39.705
2005-04-18	8.2764	#N/A N/A	107.5	1018	0.768	0.7182	3.8	1.6528	54.6	15823	39.618
2005-04-19	8.2764	#N/A N/A	106.73	1013.5	0.7719	0.7244	3.8	1.648	54.375	15830	39.545
2005-04-20	8.2765	#N/A N/A	106.88	1005.5	0.7757	0.7278	3.8	1.646	54.375	15838	39.368
2005-04-21	8.2764	#N/A N/A	106.96	1008.5	0.7759	0.7277	3.8	1.6486	54.59	15835	39.608
2005-04-22	8.2764	#N/A N/A	106.01	1004	0.7813	0.7312	3.8	1.6473	54.2	15825	39.448
2005-04-25	8.2765	#N/A N/A	105.67	999	0.7807	0.7289	3.8	1.6465	54.1	15825	39.428
2005-04-26	8.2765	#N/A N/A	106.02	998.8	0.7781	0.7241	3.8	1.6472	54.35	15826	39.528
2005-04-27	8.2764	#N/A N/A	105.87	1002.9	0.7769	0.7206	3.8	1.646	54.38	15843	39.558
2005-04-28	8.2765	#N/A N/A	106.12	1002.5	0.779	0.7286	3.8	1.6462	54.365	15843	39.608
2005-04-29	8.2764	#N/A N/A	104.75	997.1	0.7813	0.7316	3.8	1.6376	54.19	15828	39.445
2005-05-02	8.2765	#N/A N/A	105.04	1001.5	0.7798	0.7305	3.8	1.6368	54.095	15828	39.518
2005-05-03	8.2765	#N/A N/A	105.09	1002.5	0.7742	0.7266	3.8	1.6398	54.235	15828	39.528
2005-05-04	8.2765	#N/A N/A	104.56	999.7	0.7809	0.734	3.8	1.6347	54.1	15843	39.498
2005-05-05	8.2765	#N/A N/A	104.46	999.7	0.7808	0.7355	3.8	1.6359	53.95	15840	39.448
2005-05-06	8.2765	#N/A N/A	105.06	997.5	0.7753	0.7333	3.8	1.6399	54.09	15853	39.448
2005-05-09	8.2765	#N/A N/A	105.63	1000.5	0.7725	0.7301	3.8	1.6444	54.13	15843	39.538
2005-05-10	8.2764	#N/A N/A	105.56	999.11	0.7767	0.7323	3.8	1.6453	54.2	15843	39.438
2005-05-11	8.2765	#N/A N/A	105.76	1002	0.7745	0.7298	3.8	1.6449	54.205	15841	39.455
2005-05-12	8.2764	#N/A N/A	106.78	999.6	0.7658	0.7188	3.8	1.6548	54.22	15833	39.498
2005-05-13	8.2765	#N/A N/A	107.32	1000.5	0.7615	0.7118	3.8	1.658	54.205	15836	39.63
2005-05-16	8.2764	#N/A N/A	106.73	1009.5	0.7561	0.706	3.8	1.6546	54.505	15833	39.888
2005-05-17	8.2765	#N/A N/A	107.53	1004.5	0.7554	0.7068	3.8	1.6568	54.33	15848	39.878
2005-05-18	8.2765	#N/A N/A	106.98	998.5	0.7611	0.7143	3.8	1.6497	54.623	15838	39.828
2005-05-19	8.2764	#N/A N/A	107.64	1004.5	0.7582	0.7114	3.8	1.6564	54.6	15838	39.918
2005-05-20	8.2764	#N/A N/A	108.16	1008	0.7561	0.7092	3.8	1.6588	54.6	15845	40.015
2005-05-23	8.2764	#N/A N/A	107.65	1004.5	0.7595	0.7108	3.8	1.6591	54.715	15840	40.008
2005-05-24	8.2765	#N/A N/A	107.64	996.5	0.7631	0.7135	3.8	1.6554	54.52	15843	40.008
2005-05-25	8.2765	#N/A N/A	107.72	1000.5	0.7627	0.7143	3.8	1.656	54.45	15843	40.158
2005-05-26	8.2765	#N/A N/A	107.97	1001.5	0.7585	0.7094	3.8	1.6605	54.45	15858	40.368
2005-05-27	8.2764	#N/A N/A	107.92	1002.5	0.7632	0.7156	3.8	1.66	54.375	15848	40.32
2005-05-30	8.2763	#N/A N/A	108	1002.55	0.7607	0.712	3.8	1.6613	54.42	15851	40.348
2005-05-31	8.2767	#N/A N/A	108.57	1008	0.7559	0.7049	3.8	1.6665	54.5	15855	40.628
2005-06-01	8.2765	#N/A N/A	108.76	1010.5	0.7495	0.6974	3.8	1.6787	54.58	15851	40.648
2005-06-02	8.2764	#N/A N/A	108.3	1013.5	0.7544	0.7008	3.8	1.6734	54.59	15858	40.688
2005-06-03	8.2764	#N/A N/A	107.7	1007.5	0.7564	0.7001	3.8	1.6689	54.55	15863	40.735
2005-06-06	8.2765	#N/A N/A	106.94	1007	0.7653	0.7092	3.8	1.6631	54.54	15851	40.54
2005-06-07	8.2764	#N/A N/A	106.61	1005.5	0.7689	0.7144	3.8	1.6604	54.5	15853	40.555
2005-06-08	8.2764	#N/A N/A	107.29	1005.7	0.765	0.7113	3.8	1.6634	54.65	15855	40.58
2005-06-09	8.2764	#N/A N/A	107.44	1003.5	0.7678	0.7124	3.8	1.6646	55	15865	40.645
2005-06-10	8.2765	#N/A N/A	108.67	1009.5	0.7613	0.706	3.8	1.6716	55.17	15865	40.695
2005-06-13	8.2764	#N/A N/A	109.57	1017.5	0.7615	0.7056	3.8	1.6793	55.15	15865	40.945
2005-06-14	8.2764	#N/A N/A	109.48	1014.65	0.7632	0.7073	3.8	1.6787	55.305	15868	40.91
2005-06-15	8.2765	#N/A N/A	109.2	1013.5	0.7697	0.7135	3.8	1.6713	55.25	15863	40.905
2005-06-16	8.2765	#N/A N/A	108.91	1014	0.7732	0.715	3.8	1.6751	55.34	15878	40.935
2005-06-17	8.2765	#N/A N/A	108.58	1009	0.778	0.7171	3.8	1.6689	55.4	15880	41.05
2005-06-20	8.2765	#N/A N/A	109.26	1012.6	0.7757	0.7147	3.8	1.6741	55.66	15870	41.145
2005-06-21	8.2765	#N/A N/A	108.17	1008.5	0.7809	0.7178	3.8	1.6695	55.65	15870	41.105
2005-06-22	8.2765	#N/A N/A	108.87	1010.65	0.7788	0.7175	3.8	1.6716	55.57	15870	41.165
2005-06-23	8.2764	#N/A N/A	108.92	1010.9	0.7714	0.7064	3.8	1.6718	55.7	15870	41.055
2005-06-24	8.2765	#N/A N/A	109.05	1013.9	0.7695	0.7054	3.8	1.6748	55.65	15858	41.105
2005-06-27	8.2765	#N/A N/A	109.26	1012.5	0.7692	0.7083	3.8	1.6752	55.525	15858	41.095
2005-06-28	8.2765	#N/A N/A	110.03	1023.5	0.7625	0.7003	3.8	1.6821	55.72	15858	41.245
2005-06-29	8.2765	#N/A N/A	110.43	1028.9	0.762	0.6998	3.8	1.686	55.935	15858	41.313
2005-06-30	8.2764	#N/A N/A	110.92	1034.5	0.7625	0.6974	3.8	1.6857	55.975	15849	41.325
2005-07-01	8.2764	#N/A N/A	111.78	1033.5	0.7519	0.684	3.8	1.6938	55.875	15849	41.405
2005-07-04	8.2764	#N/A N/A	111.64	1040.4	0.7504	0.6802	3.8	1.694	56.2	15849	41.455
2005-07-05	8.2764	#N/A N/A	111.73	1049.5	0.7413	0.6763	3.8	1.6956	56.27	15855	41.53
2005-07-06	8.2765	#N/A N/A	112.18	1048.2	0.7393	0.6731	3.8	1.6973	56.17	15861	41.605
2005-07-07	8.2765	#N/A N/A	112.08	1051.5	0.7396	0.6734	3.8	1.6992	56.275	15863	41.745
2005-07-08	8.2765	#N/A N/A	112.23	1054	0.7419	0.6733	3.8	1.7006	56.085	15871	42.025
2005-07-11	8.2765	#N/A N/A	111.81	1040.95	0.7474	0.6785	3.8	1.6939	56.18	15865	41.975
2005-07-12	8.2765	#N/A N/A	110.8	1035.5	0.7572	0.6859	3.8	1.686	55.975	15863	41.74
2005-07-13	8.2764	#N/A N/A	111.87	1037.5	0.75	0.6731	3.8	1.6914	56.21	15868	41.875
2005-07-14	8.2765	#N/A N/A	112.37	1031.5	0.7525	0.6757	3.8	1.69	55.9	15883	41.825
2005-07-15	8.2763	#N/A N/A	112.16	1038.5	0.7494	0.6743	3.8	1.687	55.93	15873	41.785
2005-07-18	8.2765	#N/A N/A	111.98	1036.96	0.7538	0.6777	3.8	1.6851	55.62	15880	41.745
2005-07-19	8.2765	#N/A N/A	112.69	1039.8	0.7505	0.6744	3.8	1.6886	55.715	15878	41.955
2005-07-20	8.2765	#N/A N/A	112.9	1044.5	0.7557	0.6777	3.8	1.6853	55.78	15880	42.135
2005-07-21	8.11	#N/A N/A	110.26	1019	0.7654	0.6861	3.8	1.6513	55.75	15877	41.255
2005-07-22	8.1111	#N/A N/A	111.34	1020	0.7634	0.6856	3.78	1.6596	55.885	15876	41.375
2005-07-25	8.1097	#N/A N/A	111.49	1024.5	0.7628	0.6847	3.751	1.6618	55.55	15871	41.355
2005-07-26	8.1099	#N/A N/A	112.53	1029.5	0.7579	0.682	3.7495	1.6691	55.97	15871	41.565
2005-07-27	8.1128	#N/A N/A	112.47	1030.9	0.7562	0.6799	3.7513	1.6645	56.15	15863	41.655
2005-07-28	8.108	#N/A N/A	112.12	1027.85	0.76	0.6837	3.751	1.6643	56.13	15868	41.805
2005-07-29	8.1056	#N/A N/A	112.5	1026.95	0.7566	0.6806	3.7505	1.6631	56.105	15878	41.655
2005-08-01	8.1046	#N/A N/A	112.24	1025	0.7617	0.6839	3.7495	1.66	56.175	15873	41.535
2005-08-02	8.1032	#N/A N/A	111.47	1020.05	0.765	0.6869	3.7463	1.6542	56.075	15884	41.275
2005-08-03	8.1051	#N/A N/A	111.08	1015.5	0.7718	0.6917	3.7465	1.6518	56.075	15875	41.225
2005-08-04	8.1027	#N/A N/A	111.24	1012	0.7725	0.691	3.7545	1.6525	55.83	15883	41.145
2005-08-05	8.1037	#N/A N/A	111.93	1013.95	0.7682	0.6898	3.7515	1.6536	55.93	15883	41.145
2005-08-08	8.109	#N/A N/A	112.19	1016.45	0.7643	0.6924	3.7476	1.6548	55.95	15871	41.16
2005-08-09	8.107	#N/A N/A	111.9	1013.5	0.7615	0.6925	3.7483	1.6535	55.9	15865	41.178
2005-08-10	8.1062	#N/A N/A	110.66	1015	0.7653	0.6956	3.7465	1.6464	55.87	15875	40.885
2005-08-11	8.1002	#N/A N/A	109.7	1013.5	0.7743	0.7057	3.7515	1.647	55.65	15875	40.795
2005-08-12	8.098	#N/A N/A	109.38	1014.5	0.7719	0.7077	3.7508	1.6523	55.7	15868	40.855
2005-08-15	8.0971	#N/A N/A	109.24	1014.5	0.769	0.706	3.755	1.658	55.75	15873	41.015
2005-08-16	8.1002	#N/A N/A	109.53	1016.5	0.7696	0.7043	3.7655	1.6573	55.845	15865	41.2
2005-08-17	8.0997	#N/A N/A	109.93	1018.55	0.7606	0.7006	3.768	1.6632	55.89	15866	41.3
2005-08-18	8.1007	#N/A N/A	110.53	1022.5	0.7532	0.6961	3.7685	1.666	55.91	15860	41.315
2005-08-19	8.1047	#N/A N/A	110.46	1025.55	0.7515	0.6944	3.7665	1.6714	55.985	15861	41.24
2005-08-22	8.1056	#N/A N/A	109.79	1021.58	0.755	0.6961	3.7695	1.667	55.9	15863	41.015
2005-08-23	8.1012	#N/A N/A	109.88	1028.5	0.756	0.6988	3.77	1.6666	55.95	15873	40.965
2005-08-24	8.1005	#N/A N/A	110.22	1029.63	0.7557	0.6979	3.7701	1.6708	55.975	15878	41.105
2005-08-25	8.1002	#N/A N/A	110.05	1026.5	0.7596	0.6978	3.769	1.6718	56.05	15875	41.08
2005-08-26	8.0965	#N/A N/A	110.2	1028.7	0.7561	0.6951	3.7653	1.6741	55.975	15886	41.04
2005-08-29	8.0954	#N/A N/A	110.63	1030.5	0.7528	0.6933	3.7693	1.6818	56.025	15890	41.27
2005-08-30	8.0973	#N/A N/A	111.25	1034.2	0.7491	0.6899	3.772	1.6844	56.23	15890	41.34
2005-08-31	8.0998	#N/A N/A	110.61	1034.5	0.7553	0.6964	3.772	1.6814	56.275	15873	41.278
2005-09-01	8.0949	#N/A N/A	109.82	1032.5	0.7627	0.7057	3.7715	1.6765	56.165	15878	41.075
2005-09-02	8.0935	#N/A N/A	109.82	1026.5	0.7651	0.7065	3.7605	1.6726	56.095	15878	41.02
2005-09-05	8.0916	#N/A N/A	109.16	1022.58	0.7672	0.7084	3.759	1.6728	56.15	15878	40.975
2005-09-06	8.0913	#N/A N/A	109.68	1024.5	0.7678	0.7088	3.769	1.6763	56.29	15878	41.095
2005-09-07	8.0925	#N/A N/A	110.1	1026.5	0.7657	0.7037	3.769	1.6777	56.08	15878	41
2005-09-08	8.0945	#N/A N/A	110.52	1026	0.773	0.7053	3.7695	1.6768	56.15	15885	40.975
2005-09-09	8.0956	#N/A N/A	109.68	1025.35	0.7751	0.7078	3.77	1.6741	56.075	15880	40.94
2005-09-12	8.0924	#N/A N/A	110.35	1025.2	0.7686	0.7025	3.7695	1.678	56	15893	40.88
2005-09-13	8.094	#N/A N/A	110.65	1026.13	0.7684	0.7021	3.7695	1.6811	55.9	15878	40.9
2005-09-14	8.0912	#N/A N/A	110.38	1025.41	0.7717	0.7092	3.7693	1.6783	55.91	15890	40.91
2005-09-15	8.0887	#N/A N/A	110.64	1024.9	0.7667	0.7057	3.7695	1.6795	56.035	15885	40.96
2005-09-16	8.0871	#N/A N/A	111.35	1030	0.7676	0.7047	3.7695	1.6817	56.21	15885	41.045
2005-09-19	8.0906	#N/A N/A	111.54	1027.8	0.7671	0.7009	3.7695	1.6828	56.355	15868	41.12
2005-09-20	8.089	#N/A N/A	111.97	1028.9	0.7663	0.6977	3.7695	1.6836	56.235	15878	41.1
2005-09-21	8.089	#N/A N/A	111.3	1028.2	0.7715	0.6992	3.7697	1.6796	56.31	15881	41.01
2005-09-22	8.0881	#N/A N/A	111.72	1028.48	0.7627	0.6933	3.77	1.6814	56.25	15870	41.05
2005-09-23	8.091	#N/A N/A	112.5	1036.98	0.7572	0.688	3.7685	1.6849	56.25	15875	41.13
2005-09-26	8.0929	#N/A N/A	112.18	1034.5	0.7573	0.6864	3.7698	1.688	56.25	15888	41.24
2005-09-27	8.092	#N/A N/A	113.29	1035.5	0.7559	0.6805	3.7698	1.6935	56.33	15890	41.27
2005-09-28	8.0939	#N/A N/A	113.11	1037.6	0.7592	0.6875	3.7697	1.692	56.03	15890	41.16
2005-09-29	8.093	#N/A N/A	113.01	1037.5	0.76	0.691	3.7695	1.6886	56	15893	41.03
2005-09-30	8.092	#N/A N/A	113.51	1042.4	0.762	0.6914	3.769	1.692	56.03	15900	41.05
2005-10-03	8.092	#N/A N/A	114.13	1041.2	0.763	0.6913	3.7695	1.6956	55.96	15901	41.16
2005-10-04	8.092	#N/A N/A	114.25	1041.6	0.7636	0.6963	3.77	1.6941	55.975	15901	41.13
2005-10-05	8.092	#N/A N/A	114.01	1039.5	0.7564	0.6936	3.77	1.692	55.775	15891	41.03
2005-10-06	8.092	#N/A N/A	113.3	1042	0.7584	0.6977	3.77	1.6815	55.775	15901	40.93
2005-10-07	8.092	#N/A N/A	113.82	1037.5	0.757	0.6956	3.7695	1.6836	55.8	15901	40.844
2005-10-10	8.0864	#N/A N/A	114.11	1038.1	0.7592	0.6985	3.7705	1.6842	55.715	15895	40.81
2005-10-11	8.0879	#N/A N/A	114.57	1041.5	0.7524	0.692	3.7715	1.6913	55.81	15898	40.945
2005-10-12	8.0895	#N/A N/A	114.39	1043.2	0.7549	0.6972	3.7718	1.6909	55.83	15893	40.93
2005-10-13	8.0885	#N/A N/A	114.51	1047.9	0.7508	0.6929	3.772	1.6903	55.86	15901	40.92
2005-10-14	8.0896	#N/A N/A	114.09	1042.8	0.7523	0.6967	3.7738	1.6877	55.84	15905	40.84
2005-10-17	8.0877	#N/A N/A	114.93	1047.5	0.75	0.6967	3.77	1.6923	55.835	15913	40.87
2005-10-18	8.091	#N/A N/A	115.71	1051.7	0.7479	0.695	3.77	1.6956	55.72	15913	40.85
2005-10-19	8.091	#N/A N/A	115.44	1053.4	0.7502	0.6987	3.7735	1.6945	55.73	15913	40.96
2005-10-20	8.0905	#N/A N/A	115.31	1054.5	0.753	0.7014	3.7745	1.6935	55.705	15908	40.92
2005-10-21	8.0885	#N/A N/A	115.91	1058.5	0.749	0.6999	3.774	1.6958	55.45	15908	40.94
2005-10-24	8.0916	#N/A N/A	115.45	1055.5	0.7516	0.7037	3.7748	1.6925	55.47	15905	40.9
2005-10-25	8.0901	#N/A N/A	115.04	1048.5	0.7568	0.7051	3.775	1.6895	55.2	15913	40.83
2005-10-26	8.0867	#N/A N/A	115.86	1042.8	0.7548	0.7018	3.7748	1.6928	55.025	15918	40.85
2005-10-27	8.0862	#N/A N/A	115.44	1041.3	0.757	0.7069	3.7748	1.6879	55.075	15915	40.75
2005-10-28	8.084	#N/A N/A	115.67	1043.35	0.7493	0.7035	3.7747	1.6902	54.985	15908	40.8
2005-10-31	8.0845	#N/A N/A	116.4	1040.5	0.7482	0.7003	3.775	1.6934	54.92	15893	40.78
2005-11-01	8.086	#N/A N/A	116.74	1041.5	0.7444	0.6978	3.775	1.6956	54.97	15908	40.84
2005-11-02	8.0851	#N/A N/A	116.88	1039.5	0.7429	0.6927	3.7765	1.6939	54.71	15892	40.83
2005-11-03	8.0841	#N/A N/A	117.23	1043.5	0.7394	0.6889	3.7765	1.6975	54.605	15898	40.85
2005-11-04	8.0856	#N/A N/A	118.34	1047.5	0.7332	0.6831	3.7765	1.7017	55.09	15896	41.05
2005-11-07	8.0877	#N/A N/A	117.68	1049.5	0.733	0.6796	3.7768	1.7007	54.66	15893	41.015
2005-11-08	8.0867	#N/A N/A	117.3	1046	0.7346	0.6832	3.7778	1.7018	54.65	15898	41.14
2005-11-09	8.0857	#N/A N/A	117.52	1046.3	0.7366	0.6868	3.7778	1.7013	54.73	15901	41.23
2005-11-10	8.0847	#N/A N/A	118.21	1045.1	0.7301	0.6857	3.778	1.7034	54.66	15900	41.16
2005-11-11	8.0856	#N/A N/A	118.02	1041.3	0.733	0.687	3.7787	1.7015	54.4	15893	41.07
2005-11-14	8.0831	#N/A N/A	118.79	1037.5	0.7271	0.679	3.7785	1.7061	54.61	15908	41.2
2005-11-15	8.0845	#N/A N/A	118.91	1035.35	0.7334	0.6853	3.78	1.7022	54.575	15908	41.168
2005-11-16	8.0835	#N/A N/A	119.19	1036.5	0.7307	0.6841	3.7795	1.7034	54.59	15915	41.175
2005-11-17	8.0845	#N/A N/A	118.83	1033.5	0.7338	0.6881	3.7798	1.7	54.37	15908	41.165
2005-11-18	8.0832	#N/A N/A	119.11	1036.35	0.7333	0.6874	3.7795	1.6995	54.47	15908	41.183
2005-11-21	8.0833	#N/A N/A	119.04	1038.45	0.7361	0.6888	3.7795	1.6991	54.8	15903	41.205
2005-11-22	8.0839	#N/A N/A	118.74	1043.5	0.7376	0.6921	3.7795	1.6974	54.385	15908	41.228
2005-11-23	8.0816	#N/A N/A	118.74	1035.5	0.7377	0.694	3.778	1.6918	54.3	15908	41.16
2005-11-24	8.0805	#N/A N/A	118.93	1037.7	0.7389	0.6952	3.7797	1.6907	54.293	15915	41.195
2005-11-25	8.0815	#N/A N/A	119.63	1041.5	0.7358	0.6966	3.78	1.6932	54.15	15908	41.24
2005-11-28	8.0825	#N/A N/A	118.83	1038.9	0.7417	0.7048	3.7795	1.6905	54.14	15908	41.225
2005-11-29	8.0796	#N/A N/A	119.67	1036.5	0.7379	0.7006	3.7797	1.6926	53.92	15906	41.225
2005-11-30	8.0804	#N/A N/A	119.81	1033.7	0.738	0.7029	3.7775	1.6915	54.06	15913	41.245
2005-12-01	8.0798	#N/A N/A	120.64	1035	0.742	0.7042	3.7795	1.6907	54.22	15908	41.3
2005-12-02	8.0806	#N/A N/A	120.59	1038	0.748	0.7128	3.779	1.6887	54.03	15905	41.375
2005-12-05	8.0808	#N/A N/A	120.82	1036.4	0.7517	0.7184	3.781	1.6858	53.9	15908	41.345
2005-12-06	8.078	#N/A N/A	120.89	1034.5	0.753	0.7174	3.7805	1.6853	53.87	15913	41.355
2005-12-07	8.0771	#N/A N/A	121.04	1035.45	0.7477	0.7017	3.7795	1.6852	53.825	15908	41.275
2005-12-08	8.078	#N/A N/A	120.33	1034.5	0.7496	0.7016	3.772	1.6838	53.555	15901	41.24
2005-12-09	8.0765	#N/A N/A	120.66	1033.85	0.7505	0.7036	3.77	1.6826	53.335	15908	41.25
2005-12-12	8.077	#N/A N/A	119.78	1033.6	0.7555	0.711	3.776	1.6802	53.525	15910	41.213
2005-12-13	8.0751	#N/A N/A	119.96	1026	0.7544	0.7061	3.775	1.6736	53.62	15908	41.125
2005-12-14	8.0746	#N/A N/A	117.39	1016.5	0.7549	0.7071	3.779	1.6694	53.5	15908	41.023
2005-12-15	8.074	#N/A N/A	116.22	1012.5	0.7485	0.6937	3.77	1.6678	53.12	15908	40.948
2005-12-16	8.0735	#N/A N/A	115.68	1016.35	0.7437	0.6907	3.77	1.666	53.41	15915	40.923
2005-12-19	8.073	#N/A N/A	116.15	1015.5	0.7401	0.6878	3.78	1.662	53.23	15920	40.945
2005-12-20	8.074	#N/A N/A	117.25	1016.6	0.7338	0.6807	3.7797	1.666	53.355	15915	40.95
2005-12-21	8.0765	#N/A N/A	117.4	1018.85	0.7333	0.6775	3.7797	1.6685	53.435	15913	40.93
2005-12-22	8.0775	#N/A N/A	116.65	1016.5	0.7315	0.6733	3.779	1.6702	53.285	15908	40.925
2005-12-23	8.0762	#N/A N/A	116.26	1013.6	0.729	0.674	3.7795	1.6662	53.43	15898	40.92
2005-12-26	8.0755	#N/A N/A	116.32	1011.85	0.7304	0.6755	#N/A N/A	1.6658	53.28	15908	40.945
2005-12-27	8.074	#N/A N/A	117.44	1012.7	0.7242	0.6717	3.7798	1.6678	53.22	15903	40.94
2005-12-28	8.0725	#N/A N/A	117.92	1012.9	0.7291	0.6809	3.7798	1.6666	52.995	15893	40.94
2005-12-29	8.0709	#N/A N/A	117.86	1009.35	0.7316	0.6812	3.77	1.6654	53.015	15905	41.015
2005-12-30	8.0702	#N/A N/A	117.75	1010	0.7328	0.6837	3.7795	1.663	53.085	15918	41.025
2006-01-02	8.0702	#N/A N/A	117.88	1007.95	0.7332	0.6817	#N/A N/A	1.6605	52.825	15918	41.025
2006-01-03	8.0702	#N/A N/A	116.17	1002.85	0.7403	0.6843	3.779	1.6512	52.585	15907	40.765
2006-01-04	8.0676	#N/A N/A	116.1	998.1	0.7469	0.6874	3.7711	1.6448	52.375	15921	40.385
2006-01-05	8.0657	#N/A N/A	115.93	987.35	0.7475	0.6871	3.7679	1.6466	52.37	15908	40.2
2006-01-06	8.0668	#N/A N/A	114.44	987.9	0.7541	0.6915	3.7525	1.638	52.44	15918	39.765
2006-01-09	8.0641	#N/A N/A	114.48	977.45	0.7543	0.6943	3.7488	1.6347	52.425	15918	39.715
2006-01-10	8.0657	#N/A N/A	114.34	982.05	0.7489	0.694	3.7488	1.6343	52.5	15908	39.8
2006-01-11	8.0682	#N/A N/A	114.15	978.35	0.7552	0.6973	3.747	1.6287	52.38	15921	39.688
2006-01-12	8.0659	#N/A N/A	114.37	974.1	0.7503	0.6934	3.741	1.6275	52.3	15908	39.5
2006-01-13	8.0683	#N/A N/A	114.18	987.65	0.7552	0.6987	3.74	1.6274	52.215	15908	39.6
2006-01-16	8.066	#N/A N/A	114.97	982.45	0.7542	0.6955	3.745	1.6351	52.3	15901	39.615
2006-01-17	8.0665	#N/A N/A	115.48	989.05	0.7524	0.6909	3.751	1.6342	52.26	15906	39.759
2006-01-18	8.0685	#N/A N/A	115.24	992.15	0.7473	0.6858	3.7563	1.6298	52.705	15905	39.48
2006-01-19	8.0673	#N/A N/A	115.41	985.05	0.7466	0.6788	3.748	1.6291	52.55	15911	39.265
2006-01-20	8.0601	#N/A N/A	115.29	986.7	0.748	0.6793	3.745	1.6279	52.55	15918	39.187
2006-01-23	8.0647	#N/A N/A	114.42	981.5	0.7535	0.6844	3.7485	1.6215	52.85	15923	39.135
2006-01-24	8.0614	#N/A N/A	114.69	975.6	0.752	0.6832	3.7475	1.6224	52.58	15918	39.33
2006-01-25	8.0619	#N/A N/A	115.85	968.7	0.7529	0.6877	3.747	1.6237	52.48	15923	39.108
2006-01-26	8.062	#N/A N/A	116.44	969	0.7508	0.6838	3.7455	1.6267	52.44	15920	38.97
2006-01-27	8.0616	#N/A N/A	117.33	970.8	0.7494	0.6813	3.7505	1.6278	52.43	15918	39.02
2006-01-30	8.0608	#N/A N/A	117.61	970.8	0.7488	0.6815	3.7505	1.6284	52.3	15918	39.125
2006-01-31	8.0608	#N/A N/A	117.2	964.65	0.7582	0.6885	3.7505	1.622	52.085	15918	38.93
2006-02-01	8.0608	#N/A N/A	118.03	961.6	0.753	0.6842	3.7505	1.6298	52.03	15920	39.3
2006-02-02	8.0608	#N/A N/A	118.56	972.3	0.7532	0.6901	3.7495	1.6338	52.07	15920	39.37
2006-02-03	8.0616	#N/A N/A	118.95	970.15	0.7489	0.6879	3.7465	1.6352	51.91	15930	39.36
2006-02-06	8.0555	#N/A N/A	119.04	963.1	0.7414	0.6808	3.739	1.6299	51.58	15927	39.45
2006-02-07	8.0566	#N/A N/A	117.95	968.25	0.7397	0.6784	3.7335	1.628	51.65	15928	39.588
2006-02-08	8.0545	#N/A N/A	118.53	971.3	0.7389	0.6744	3.734	1.632	51.675	15929	39.7
2006-02-09	8.0537	#N/A N/A	118.84	972.75	0.7403	0.6789	3.7295	1.6306	51.58	15927	39.57
2006-02-10	8.0505	#N/A N/A	117.86	967.8	0.7377	0.6786	3.724	1.6269	51.485	15922	39.255
2006-02-13	8.0458	#N/A N/A	117.78	976.75	0.7374	0.6747	3.7235	1.6296	51.555	15926	39.21
2006-02-14	8.0485	#N/A N/A	117.4	969.9	0.7422	0.6776	3.7215	1.6271	51.4	15928	39.325
2006-02-15	8.0469	#N/A N/A	117.88	974.1	0.739	0.674	3.7215	1.6291	51.52	15932	39.325
2006-02-16	8.0494	#N/A N/A	117.59	974.55	0.7391	0.6702	3.7205	1.635	51.3	15936	39.365
2006-02-17	8.0483	#N/A N/A	118.06	972.8	0.7395	0.6685	3.7203	1.6328	51.795	15929	39.26
2006-02-20	8.0475	#N/A N/A	118.26	967.75	0.741	0.6699	3.719	1.6286	51.97	15924	39.345
2006-02-21	8.0465	#N/A N/A	118.71	968.55	0.7388	0.6623	3.719	1.6306	51.825	15921	39.45
2006-02-22	8.0475	#N/A N/A	118.54	974.6	0.7366	0.6587	3.721	1.6314	51.86	15916	39.55
2006-02-23	8.048	#N/A N/A	117.14	969.1	0.7387	0.6615	3.715	1.6249	51.75	15917	39.31
2006-02-24	8.0424	#N/A N/A	116.9	966.4	0.7395	0.6628	3.7145	1.6237	52.17	15911	39.39
2006-02-27	8.0407	#N/A N/A	116.12	968.85	0.7374	0.6596	3.7132	1.6225	51.838	15915	39.22
2006-02-28	8.0402	#N/A N/A	115.77	971	0.7423	0.6617	3.715	1.6223	51.7	15910	39.09
2006-03-01	8.0369	#N/A N/A	116.1	971	0.7449	0.6644	3.7095	1.6181	51.36	15913	38.9
2006-03-02	8.0366	#N/A N/A	115.88	969.2	0.7484	0.6681	3.707	1.614	51.2	15905	38.65
2006-03-03	8.0367	#N/A N/A	116.38	971.35	0.7454	0.6655	3.7055	1.6192	51.17	15908	38.87
2006-03-06	8.0365	#N/A N/A	117.58	974.95	0.7405	0.6573	3.707	1.6279	51.03	15910	38.815
2006-03-07	8.0424	#N/A N/A	117.87	976.75	0.7337	0.649	3.7135	1.6314	51.18	15909	39.095
2006-03-08	8.0481	#N/A N/A	117.86	982.05	0.7344	0.6522	3.719	1.6317	51.2	15904	39.27
2006-03-09	8.049	#N/A N/A	118.21	982.15	0.7344	0.6464	3.72	1.6301	51.31	15906	39.18
2006-03-10	8.0505	#N/A N/A	119.01	980.1	0.7318	0.6414	3.717	1.6279	51.265	15910	39.13
2006-03-13	8.0505	#N/A N/A	118.73	980.75	0.7363	0.6393	3.719	1.6253	51.21	15905	39.131
2006-03-14	8.0473	#N/A N/A	117.61	977	0.7374	0.6425	3.7145	1.6228	51.34	15897	39.19
2006-03-15	8.0377	#N/A N/A	117.38	974.85	0.7393	0.6469	3.705	1.6181	51.048	15903	39.15
2006-03-16	8.039	#N/A N/A	116.82	975.1	0.7379	0.6403	3.7045	1.6179	51.11	15912	39.11
2006-03-17	8.0316	#N/A N/A	115.92	971.25	0.7274	0.6349	3.7045	1.6162	51.015	15911	38.8
2006-03-20	8.0241	#N/A N/A	116.39	967.05	0.7202	0.6246	3.698	1.6141	51.025	15908	38.745
2006-03-21	8.0277	#N/A N/A	117.27	968.3	0.7167	0.6233	3.696	1.6174	51.05	15915	38.895
2006-03-22	8.0282	#N/A N/A	117.02	973.55	0.7187	0.6256	3.691	1.6167	51.12	15921	38.99
2006-03-23	8.0277	#N/A N/A	117.86	975.5	0.7149	0.6238	3.6905	1.6206	51.19	15921	39.13
2006-03-24	8.03	#N/A N/A	117.46	979.5	0.7087	0.6084	3.6965	1.6204	51.2	15921	39.005
2006-03-27	8.0214	#N/A N/A	116.74	975.65	0.7057	0.6067	3.695	1.6185	51.08	15933	38.885
2006-03-28	8.0206	#N/A N/A	117.95	976.75	0.705	0.6037	3.695	1.6227	51.15	15923	38.9
2006-03-29	8.0259	#N/A N/A	117.82	975.15	0.7064	0.6051	3.696	1.6227	51.2	15925	38.93
2006-03-30	8.0268	#N/A N/A	117.33	976.1	0.7146	0.6132	3.6905	1.6183	51.21	15935	38.845
2006-03-31	8.0172	#N/A N/A	117.78	971.65	0.7165	0.6157	3.6831	1.6157	51.055	15925	38.875
2006-04-03	8.0199	#N/A N/A	117.69	970.8	0.7158	0.6091	3.6815	1.6157	51	15927	38.823
2006-04-04	8.0168	#N/A N/A	117.54	963.2	0.7204	0.609	3.679	1.6093	50.97	15925	38.52
2006-04-05	8.0087	#N/A N/A	117.42	957.35	0.728	0.6159	3.672	1.6071	50.97	15929	38.25
2006-04-06	8.008	#N/A N/A	117.75	953.5	0.731	0.6135	3.667	1.6073	51.1	15923	38.253
2006-04-07	8.0111	#N/A N/A	118.3	953.3	0.7262	0.6082	3.668	1.6072	51.075	15928	38.215
2006-04-10	8.0064	#N/A N/A	118.35	953.8	0.7299	0.6106	3.6685	1.6087	51.12	15927	38
2006-04-11	8.005	#N/A N/A	118.28	954.8	0.7337	0.6114	3.6685	1.6131	51.12	15927	38.02
2006-04-12	8.012	#N/A N/A	118.57	960.4	0.7326	0.6165	3.673	1.6119	51.34	15929	38.075
2006-04-13	8.0185	#N/A N/A	118.56	961.6	0.7281	0.619	3.671	1.6092	51.25	15931	38.105
2006-04-14	8.0184	#N/A N/A	118.69	958.35	0.7279	0.6184	3.672	1.6082	51.25	15928	38.093
2006-04-17	8.0205	#N/A N/A	117.81	955.8	0.7373	0.6237	3.6705	1.6021	51.29	15929	38.05
2006-04-18	8.024	#N/A N/A	117.13	953.8	0.742	0.6299	3.6735	1.5991	51.4	15929	37.835
2006-04-19	8.0135	#N/A N/A	117.27	945.55	0.7467	0.6342	3.6635	1.5983	51.325	15930	37.82
2006-04-20	8.0115	#N/A N/A	117.55	948.6	0.7381	0.6268	3.6613	1.5987	51.495	15935	37.785
2006-04-21	8.017	#N/A N/A	116.59	948.5	0.7443	0.6331	3.6588	1.5954	51.67	15935	37.828
2006-04-24	8.015	#N/A N/A	114.65	939.7	0.7444	0.6276	3.6485	1.587	51.62	15934	37.543
2006-04-25	8.014	#N/A N/A	114.82	945.1	0.7461	0.6245	3.642	1.5883	51.83	15941	37.65
2006-04-26	8.0183	#N/A N/A	114.73	946.55	0.7529	0.633	3.6405	1.5886	51.85	15942	37.7
2006-04-27	8.0161	#N/A N/A	114.11	944.9	0.7563	0.633	3.6305	1.5832	51.735	15940	37.515
2006-04-28	8.014	#N/A N/A	113.83	943.2	0.7596	0.6386	3.625	1.5811	51.775	15940	37.53
2006-05-01	8.014	#N/A N/A	113.36	943.15	0.7599	0.6367	3.625	1.5783	51.65	15943	37.45
2006-05-02	8.014	#N/A N/A	113.35	940.15	0.762	0.6399	3.6145	1.5783	51.65	15943	37.53
2006-05-03	8.014	#N/A N/A	113.59	934.3	0.771	0.6426	3.6085	1.574	51.35	15947	37.69
2006-05-04	8.014	#N/A N/A	113.66	939.6	0.7719	0.6412	3.6115	1.5768	51.35	15965	37.755
2006-05-05	8.014	#N/A N/A	112.58	939.6	0.7725	0.6415	3.606	1.5713	51.5	15971	37.81
2006-05-08	8.007	#N/A N/A	111.64	927.8	0.7686	0.6327	3.593	1.5682	51.25	16009	37.53
2006-05-09	8.0044	#N/A N/A	111.04	932	0.7739	0.6306	3.589	1.5669	51.35	15994	37.65
2006-05-10	8.0037	#N/A N/A	110.5	929.2	0.7746	0.6258	3.5803	1.5608	51.39	15966	37.6
2006-05-11	8.0038	#N/A N/A	110.72	935.6	0.7759	0.6303	3.5805	1.5667	51.645	15974	37.73
2006-05-12	8.0061	#N/A N/A	110.03	932.85	0.7729	0.6279	3.5805	1.5667	51.7	15980	37.895
2006-05-15	8.003	#N/A N/A	110.49	943.5	0.7607	0.6199	3.611	1.5817	52.24	15976	38.27
2006-05-16	8.003	#N/A N/A	109.75	945	0.7675	0.6273	3.6025	1.5744	52.35	15967	38
2006-05-17	8.0025	#N/A N/A	110.96	943.45	0.7586	0.6213	3.5765	1.58	52.05	15964	38.285
2006-05-18	8.01	#N/A N/A	110.82	947.1	0.7643	0.6229	3.6045	1.5786	52.57	15966	38.1
2006-05-19	8.022	#N/A N/A	111.69	946.25	0.7582	0.6203	3.616	1.5843	52.625	15968	38.145
2006-05-22	8.026	#N/A N/A	111.57	952.2	0.7538	0.6223	3.6295	1.5837	52.625	15972	38.325
2006-05-23	8.024	#N/A N/A	111.99	943.8	0.7519	0.625	3.6155	1.5826	52.755	15971	38.375
2006-05-24	8.0265	#N/A N/A	112.95	949.6	0.7525	0.6327	3.6425	1.5884	52.875	15966	38.53
2006-05-25	8.0188	#N/A N/A	111.78	949.15	0.7602	0.6405	3.6475	1.5785	52.9	15968	38.275
2006-05-26	8.025	#N/A N/A	112.67	945.5	0.7576	0.6345	3.6425	1.5802	52.76	15972	38.43
2006-05-29	8.0211	#N/A N/A	112.47	947.5	0.7584	0.6343	3.631	1.5806	52.78	15969	38.245
2006-05-30	8.026	#N/A N/A	112.17	945.7	0.7624	0.6405	3.619	1.5778	52.425	15966	38.238
2006-05-31	8.0175	#N/A N/A	112.64	945.7	0.7522	0.6343	3.631	1.5798	52.86	15958	38.135
2006-06-01	8.0204	#N/A N/A	112.71	947.25	0.7465	0.6285	3.638	1.5815	52.83	15963	38.18
2006-06-02	8.023	#N/A N/A	111.74	948	0.7521	0.6305	3.6425	1.5734	52.84	15966	38.15
2006-06-05	8.0077	#N/A N/A	112.24	943	0.7482	0.6313	3.6345	1.5781	52.7	15970	38.135
2006-06-06	8.0141	#N/A N/A	113.33	942.95	0.7405	0.6271	3.644	1.5838	52.825	15975	38.27
2006-06-07	8.0172	#N/A N/A	113.58	948.2	0.7407	0.6266	3.657	1.5863	52.91	15971	38.3
2006-06-08	8.0089	#N/A N/A	114.23	953.45	0.7412	0.6254	3.6675	1.5939	52.9	15973	38.5
2006-06-09	8.0112	#N/A N/A	113.98	954.5	0.7481	0.6333	3.667	1.5939	53.145	15976	38.405
2006-06-12	8.0188	#N/A N/A	114.38	956.8	0.7462	0.629	3.6758	1.5955	53.14	15979	38.45
2006-06-13	8.0035	#N/A N/A	115.43	961.65	0.7375	0.6206	3.6845	1.5981	53.31	15981	38.545
2006-06-14	8.0005	#N/A N/A	115.05	962.1	0.7369	0.6221	3.6725	1.5944	53.225	15981	38.43
2006-06-15	8.0015	#N/A N/A	114.75	959.6	0.7427	0.6229	3.652	1.5891	53.2	15986	38.375
2006-06-16	8.002	#N/A N/A	115.2	955.75	0.7381	0.6175	3.642	1.5959	53.15	15983	38.475
2006-06-19	8.006	#N/A N/A	115.54	961.25	0.7365	0.6166	3.6685	1.5976	53.28	15985	38.48
2006-06-20	8.0029	#N/A N/A	114.97	956.65	0.7376	0.6195	3.665	1.5929	53.25	15990	38.4
2006-06-21	7.997	#N/A N/A	114.9	955.8	0.7399	0.6208	3.665	1.59	53.2	15988	38.368
2006-06-22	7.9964	#N/A N/A	116.12	955.2	0.7339	0.6093	3.6565	1.5977	53.25	15993	38.425
2006-06-23	8.0002	#N/A N/A	116.54	956.05	0.7317	0.6079	3.6825	1.5995	53.25	15996	38.45
2006-06-26	8.002	#N/A N/A	116.27	959.5	0.7325	0.6048	3.6875	1.599	53.37	15993	38.495
2006-06-27	7.9983	#N/A N/A	116.3	958.8	0.7325	0.6058	3.685	1.5955	53.45	15998	38.41
2006-06-28	7.9984	#N/A N/A	116.47	957.7	0.7293	0.5968	3.6845	1.5994	53.51	15995	38.38
2006-06-29	7.9955	#N/A N/A	115.17	960.6	0.7389	0.6041	3.687	1.591	53.52	15998	38.35
2006-06-30	7.9943	#N/A N/A	114.44	948.7	0.7421	0.6081	3.6745	1.5828	53.135	15996	38.12
2006-07-03	8.0027	#N/A N/A	114.68	944.85	0.7422	0.6064	3.662	1.5848	52.98	16000	38.04
2006-07-04	7.9995	#N/A N/A	114.82	943.4	0.7449	0.6108	3.6415	1.5793	52.66	15997	37.865
2006-07-05	7.9958	#N/A N/A	115.74	946.8	0.7419	0.6048	3.651	1.5871	52.83	15993	38.155
2006-07-06	7.9925	#N/A N/A	115.13	949.8	0.7464	0.6048	3.6665	1.5824	52.68	15991	38.15
2006-07-07	7.9859	#N/A N/A	114.02	947.9	0.7514	0.6109	3.6485	1.5749	52.375	15994	37.895
2006-07-10	7.99	#N/A N/A	114.34	942	0.7462	0.6103	3.6425	1.5756	52.15	15990	37.85
2006-07-11	7.9911	#N/A N/A	114.26	946.75	0.7531	0.6172	3.652	1.5791	52.255	15988	37.82
2006-07-12	7.9917	#N/A N/A	115.52	948.75	0.7518	0.6162	3.655	1.5836	52.21	15990	37.905
2006-07-13	7.9924	#N/A N/A	115.4	949.3	0.7541	0.6184	3.66	1.5844	52.315	15989	37.935
2006-07-14	7.998	#N/A N/A	116.11	953.85	0.7532	0.6205	3.671	1.5893	52.385	15992	38.06
2006-07-17	8.0048	#N/A N/A	117.24	953.85	0.7477	0.6216	3.6895	1.5953	52.73	16002	38.22
2006-07-18	7.9985	#N/A N/A	117.32	958.65	0.7464	0.6248	3.683	1.5939	52.665	16004	38.171
2006-07-19	8.0018	#N/A N/A	116.88	957.8	0.7501	0.6243	3.695	1.5874	52.65	15998	38.086
2006-07-20	7.9921	#N/A N/A	117.05	952	0.7509	0.6225	3.6805	1.5867	52.3	16002	38.01
2006-07-21	8.0018	#N/A N/A	116.17	948.9	0.7524	0.6239	3.679	1.5832	52.15	15997	37.925
2006-07-24	7.9851	#N/A N/A	116.68	951.7	0.7548	0.6232	3.6945	1.5864	52.155	16001	37.99
2006-07-25	7.9872	#N/A N/A	117.24	952.2	0.7532	0.6229	3.6875	1.588	51.87	16001	38.04
2006-07-26	7.9845	#N/A N/A	116.27	953.9	0.762	0.6255	3.68	1.5808	51.74	16001	37.949
2006-07-27	7.9745	#N/A N/A	115.78	950.8	0.763	0.6206	3.673	1.581	51.51	16004	37.81
2006-07-28	7.971	#N/A N/A	114.65	953.9	0.7675	0.6177	3.6665	1.5782	51.51	16005	37.88
2006-07-31	7.969	#N/A N/A	114.68	955.2	0.7665	0.6187	3.6573	1.5792	51.495	16006	37.86
2006-08-01	7.9746	#N/A N/A	114.57	956	0.7661	0.6206	3.6715	1.579	51.47	16008	37.9
2006-08-02	7.9713	#N/A N/A	114.67	962.3	0.7637	0.6217	3.6755	1.5814	51.613	16010	37.83
2006-08-03	7.9768	#N/A N/A	115.01	965.9	0.761	0.6186	3.682	1.5778	51.655	16009	37.89
2006-08-04	7.9784	#N/A N/A	114.44	964.75	0.7655	0.6251	3.6755	1.5731	51.52	16006	37.79
2006-08-07	7.9689	#N/A N/A	115.14	962.6	0.7634	0.6244	3.662	1.5733	51.415	16016	37.69
2006-08-08	7.971	#N/A N/A	115.31	963.7	0.7603	0.6253	3.6675	1.5733	51.35	16015	37.507
2006-08-09	7.9731	#N/A N/A	115.33	959.5	0.7652	0.6295	3.6635	1.5738	51.35	16015	37.585
2006-08-10	7.97	#N/A N/A	115.26	958	0.7674	0.6331	3.6622	1.5715	51.25	16010	37.48
2006-08-11	7.976	#N/A N/A	116.31	961.85	0.7665	0.6334	3.6755	1.5783	51.23	16002	37.38
2006-08-14	7.9928	#N/A N/A	116.71	965.75	0.7594	0.6284	3.6788	1.5821	51.355	16008	37.335
2006-08-15	8.0015	#N/A N/A	116.1	965.75	0.7655	0.6349	3.6818	1.5788	51.465	16008	37.4
2006-08-16	7.9885	#N/A N/A	115.87	965.15	0.7677	0.6416	3.6819	1.5735	51.2	16004	37.46
2006-08-17	7.9686	#N/A N/A	115.98	960.95	0.7618	0.6395	3.6715	1.5741	51.105	16002	37.675
2006-08-18	7.9745	#N/A N/A	115.79	958.6	0.7594	0.6394	3.6705	1.574	51.113	16005	37.533
2006-08-21	7.9656	#N/A N/A	115.86	956.65	0.7633	0.6402	3.6695	1.572	51.13	16013	37.49
2006-08-22	7.9665	#N/A N/A	116.53	956.35	0.7626	0.6372	3.676	1.5745	51.3	16011	37.63
2006-08-23	7.9699	#N/A N/A	116.41	955.7	0.7629	0.6398	3.675	1.5732	51.323	16015	37.615
2006-08-24	7.9725	#N/A N/A	116.54	959.2	0.7616	0.6346	3.6786	1.578	51.605	16012	37.7
2006-08-25	7.9759	#N/A N/A	117.29	961.95	0.7572	0.6367	3.68	1.5804	51.387	16012	37.695
2006-08-28	7.9707	#N/A N/A	117.22	964	0.7591	0.6383	3.6805	1.5785	51.215	16019	37.66
2006-08-29	7.9622	#N/A N/A	116.68	961	0.764	0.6435	3.678	1.5734	51.035	16011	37.58
2006-08-30	7.959	#N/A N/A	117.16	961.4	0.763	0.6477	3.681	1.5738	50.935	16011	37.59
2006-08-31	7.9527	#N/A N/A	117.4	961.3	0.7638	0.6563	3.681	1.5731	50.79	16014	37.58
2006-09-01	7.9532	#N/A N/A	117.09	960.55	0.7671	0.6561	3.667	1.5721	50.74	16010	37.49
2006-09-04	7.9385	#N/A N/A	116.09	960.2	0.7706	0.6517	3.659	1.5685	50.48	16010	37.36
2006-09-05	7.9488	#N/A N/A	116.09	956.65	0.7712	0.6454	3.6425	1.5673	50.37	16016	37.38
2006-09-06	7.9443	#N/A N/A	116.65	957.05	0.7663	0.6492	3.649	1.57	50.27	16020	37.37
2006-09-07	7.9409	#N/A N/A	116.43	956.4	0.7583	0.6453	3.6475	1.569	50.5	16025	37.38
2006-09-08	7.9485	#N/A N/A	116.94	956.35	0.7541	0.6375	3.6615	1.5734	50.495	16022	37.45
2006-09-11	7.9542	#N/A N/A	117.69	957.5	0.7511	0.6394	3.6737	1.5766	50.535	16022	37.5
2006-09-12	7.9462	#N/A N/A	117.95	959.4	0.7507	0.6411	3.6745	1.5779	50.425	16029	37.505
2006-09-13	7.9486	#N/A N/A	117.68	959.05	0.7527	0.6464	3.6725	1.5757	50.37	16041	37.34
2006-09-14	7.946	#N/A N/A	117.59	957.55	0.755	0.6616	3.6735	1.5779	50.36	16036	37.29
2006-09-15	7.943	#N/A N/A	117.56	956.35	0.753	0.6624	3.671	1.5824	50.245	16035	37.285
2006-09-18	7.9468	#N/A N/A	117.95	956.5	0.7558	0.6644	3.68	1.5867	50.183	16039	37.29
2006-09-19	7.9357	#N/A N/A	117.76	952.1	0.752	0.6588	3.6815	1.592	50.12	16043	37.77
2006-09-20	7.9265	#N/A N/A	117.46	950.85	0.7524	0.6612	3.6805	1.5866	50.16	16042	37.734
2006-09-21	7.9233	#N/A N/A	116.37	942.9	0.7574	0.6614	3.6705	1.5804	50.09	16041	37.505
2006-09-22	7.9195	#N/A N/A	116.56	946.9	0.7501	0.6618	3.6755	1.5837	50.31	16040	37.323
2006-09-25	7.9212	#N/A N/A	116.61	943.8	0.7535	0.6703	3.68	1.5863	50.367	16040	37.474
2006-09-26	7.9105	#N/A N/A	117.11	944	0.7521	0.6582	3.6809	1.5892	50.31	16045	37.505
2006-09-27	7.902	#N/A N/A	117.5	943.6	0.7509	0.6561	3.682	1.5878	50.17	16042	37.53
2006-09-28	7.8965	#N/A N/A	117.81	944.75	0.7484	0.6573	3.6865	1.5874	50.19	16049	37.535
2006-09-29	7.904	#N/A N/A	118.18	946.25	0.7461	0.6529	3.688	1.588	50.19	16055	37.569
2006-10-02	7.904	#N/A N/A	117.65	948	0.7489	0.6595	3.6895	1.584	50.02	16050	37.612
2006-10-03	7.904	#N/A N/A	117.92	947.9	0.7433	0.6578	3.6865	1.5817	49.89	16047	37.588
2006-10-04	7.904	#N/A N/A	117.9	949.15	0.746	0.6634	3.6925	1.585	50	16051	37.58
2006-10-05	7.904	#N/A N/A	117.7	949.2	0.7463	0.664	3.6852	1.5846	49.995	16051	37.587
2006-10-06	7.904	#N/A N/A	119.02	949.2	0.7427	0.6585	3.6875	1.5888	49.993	16054	37.654
2006-10-09	7.8995	#N/A N/A	119.11	963.9	0.7444	0.657	3.695	1.5906	50.148	16045	37.602
2006-10-10	7.91	#N/A N/A	119.72	959.55	0.7441	0.659	3.6945	1.5888	50.07	16055	37.464
2006-10-11	7.9149	#N/A N/A	119.79	958.2	0.7422	0.6597	3.6955	1.5889	50.02	16051	37.434
2006-10-12	7.9148	#N/A N/A	119.37	957.85	0.7511	0.6607	3.694	1.5833	50.025	16055	37.47
2006-10-13	7.9015	#N/A N/A	119.63	954.15	0.7511	0.6573	3.6803	1.5872	50.005	16055	37.435
2006-10-16	7.9097	#N/A N/A	119.04	955.45	0.7538	0.6596	3.6835	1.5842	50	16054	37.419
2006-10-17	7.9088	#N/A N/A	118.75	954.38	0.7535	0.6636	3.6745	1.578	49.948	16069	37.363
2006-10-18	7.9068	#N/A N/A	118.91	955.38	0.755	0.6634	3.6715	1.5762	49.91	16066	37.36
2006-10-19	7.909	#N/A N/A	118.17	957.3	0.7593	0.6687	3.6744	1.5735	50.01	16065	37.313
2006-10-20	7.9013	#N/A N/A	118.75	957.35	0.7586	0.6684	3.676	1.5737	50.115	16074	37.276
2006-10-23	7.8991	#N/A N/A	119.35	959.6	0.7571	0.6642	3.6765	1.5766	50.045	16075	37.269
2006-10-24	7.9025	#N/A N/A	119.38	958.5	0.7584	0.6631	3.6765	1.5744	50.05	16070	37.21
2006-10-25	7.902	#N/A N/A	119.13	955.8	0.7612	0.6555	3.678	1.5712	49.95	16075	37.075
2006-10-26	7.8949	#N/A N/A	118.4	949.78	0.7645	0.6575	3.6661	1.5662	49.89	16070	36.916
2006-10-27	7.889	#N/A N/A	117.61	947.35	0.7683	0.6629	3.6515	1.5598	49.835	16075	36.709
2006-10-30	7.8752	#N/A N/A	117.49	944.65	0.7696	0.6656	3.6436	1.5614	49.82	16070	36.766
2006-10-31	7.8794	#N/A N/A	116.98	942.35	0.7738	0.6704	3.6541	1.5564	49.84	16075	36.662
2006-11-01	7.8734	#N/A N/A	117.04	939.4	0.7749	0.6729	3.6495	1.5612	#N/A N/A	16082	36.681
2006-11-02	7.8747	#N/A N/A	117.14	938.95	0.7744	0.6744	3.6525	1.561	49.718	16089	36.705
2006-11-03	7.8714	#N/A N/A	118.01	937.3	0.7701	0.6698	3.6465	1.563	49.7	16081	36.733
2006-11-06	7.8804	#N/A N/A	118.31	942.35	0.7715	0.6691	3.6585	1.5652	49.955	16080	36.715
2006-11-07	7.8755	#N/A N/A	117.7	938.5	0.7738	0.6703	3.6488	1.5612	49.865	16091	36.651
2006-11-08	7.867	#N/A N/A	117.84	935.25	0.7706	0.6658	3.6425	1.5609	49.9	16093	36.69
2006-11-09	7.8666	#N/A N/A	117.93	936.65	0.7678	0.665	3.6461	1.5583	49.95	16091	36.655
2006-11-10	7.8654	#N/A N/A	117.63	934.05	0.767	0.666	3.64	1.5555	49.9	16092	36.606
2006-11-13	7.8643	#N/A N/A	118.17	935.05	0.762	0.6589	3.635	1.5593	49.75	16087	36.53
2006-11-14	7.8661	#N/A N/A	117.63	937.03	0.7655	0.6624	3.638	1.5573	49.92	16096	36.43
2006-11-15	7.868	#N/A N/A	118.02	941.45	0.7653	0.6596	3.648	1.5594	50.1	16088	36.515
2006-11-16	7.8689	#N/A N/A	118.22	937.55	0.7665	0.6642	3.6525	1.5588	50.13	16097	36.52
2006-11-17	7.8716	#N/A N/A	117.76	938.85	0.769	0.665	3.6535	1.5578	49.99	16093	36.625
2006-11-20	7.874	#N/A N/A	118.05	935.33	0.7704	0.6699	3.65	1.5566	49.86	16098	36.61
2006-11-21	7.871	#N/A N/A	117.92	935.47	0.7714	0.6701	3.65	1.5588	49.815	16082	36.612
2006-11-22	7.865	#N/A N/A	116.74	934.1	0.7755	0.6712	3.6453	1.5527	49.737	16081	36.584
2006-11-23	7.8614	#N/A N/A	116.3	930.45	0.7733	0.6686	3.6375	1.5495	49.715	16094	36.515
2006-11-24	7.8529	#N/A N/A	115.9	932.1	0.7787	0.672	3.6355	1.5502	49.71	16080	36.523
2006-11-27	7.8425	#N/A N/A	116.08	930.65	0.7782	0.6688	3.6378	1.5495	49.685	16083	36.416
2006-11-28	7.8453	#N/A N/A	116.16	930.85	0.7837	0.6801	3.6404	1.5494	49.915	16083	36.325
2006-11-29	7.8319	#N/A N/A	116.41	930.4	0.7832	0.6789	3.6275	1.5447	49.735	16082	36.05
2006-11-30	7.8331	#N/A N/A	115.81	929.55	0.7889	0.6842	3.616	1.5404	49.67	16070	35.852
2006-12-01	7.828	#N/A N/A	115.45	928.55	0.7889	0.6883	3.5925	1.5428	49.66	16072	35.815
2006-12-04	7.8281	#N/A N/A	115.28	927.5	0.7896	0.6902	3.587	1.5407	49.77	16071	35.73
2006-12-05	7.8203	#N/A N/A	114.89	924.4	0.7865	0.686	3.5575	1.5405	49.58	16072	35.562
2006-12-06	7.8236	#N/A N/A	115.26	916.45	0.7845	0.6862	3.5475	1.5401	49.5	16065	35.659
2006-12-07	7.8221	#N/A N/A	115.27	913.92	0.7894	0.688	3.544	1.5393	49.45	16068	35.56
2006-12-08	7.8234	#N/A N/A	116.33	920.35	0.7856	0.687	3.548	1.546	49.675	16067	35.589
2006-12-11	7.8344	#N/A N/A	117	925.95	0.7847	0.6884	3.5555	1.5445	49.588	16067	35.517
2006-12-12	7.8311	#N/A N/A	116.79	922.7	0.7869	0.6928	3.5395	1.5395	49.485	16070	35.295
2006-12-13	7.8272	#N/A N/A	117.59	922.55	0.7852	0.6915	3.5462	1.5411	49.427	16078	35.26
2006-12-14	7.8205	#N/A N/A	117.84	920.7	0.7829	0.6885	3.5458	1.5416	49.388	16081	35.215
2006-12-15	7.831	#N/A N/A	118.18	923.1	0.7815	0.6899	3.5505	1.5421	49.368	16071	35.215
2006-12-18	7.8205	#N/A N/A	118.15	927.25	0.78	0.6903	3.554	1.5482	49.317	16067	35.973
2006-12-19	7.8228	#N/A N/A	118.12	931.85	0.7842	0.6963	3.5821	1.5422	49.715	16060	35.8
2006-12-20	7.815	#N/A N/A	118.47	925.75	0.7857	0.6948	3.5453	1.5391	49.377	16058	36.473
2006-12-21	7.8167	#N/A N/A	118.34	927.25	0.7843	0.6968	3.535	1.5403	49.305	16061	36.523
2006-12-22	7.8185	#N/A N/A	118.87	928.35	0.7835	0.7005	3.5365	1.541	49.285	16053	36.2
2006-12-25	7.8205	#N/A N/A	118.76	928.6	0.7836	0.7002	3.537	1.542	49.28	#N/A N/A	36.41
2006-12-26	7.8184	#N/A N/A	119.15	929.85	0.7813	0.6998	3.5388	1.5417	49.29	16055	36.05
2006-12-27	#N/A N/A	#N/A N/A	118.87	930.45	0.7844	0.7024	3.5325	1.5374	49.2	16057	35.943
2006-12-28	#N/A N/A	#N/A N/A	118.93	929.7	0.791	0.706	3.5345	1.5344	49.1	16043	35.571
2006-12-29	7.8045	#N/A N/A	119.06	#N/A N/A	0.7885	0.7039	3.527	1.5378	49.03	16056	35.45
2007-01-01	7.816	#N/A N/A	119.04	#N/A N/A	0.7894	0.7047	#N/A N/A	1.534	#N/A N/A	#N/A N/A	35.45
2007-01-02	7.8051	#N/A N/A	118.85	925.65	0.7961	0.7069	3.53	1.5308	#N/A N/A	16066	35.414
2007-01-03	7.8051	#N/A N/A	119.39	926.15	0.7912	0.7065	#N/A N/A	1.535	48.88	16055	35.574
2007-01-04	7.8055	#N/A N/A	119.05	931.2	0.7844	0.6985	3.5215	1.5371	49	16050	35.875
2007-01-05	7.8047	#N/A N/A	118.63	934.15	0.7787	0.6861	3.512	1.5369	48.84	16055	35.819
2007-01-08	7.8143	#N/A N/A	118.79	938.15	0.7799	0.6893	3.516	1.5383	48.84	16055	35.745
2007-01-09	7.8057	#N/A N/A	119.38	938.55	0.7807	0.6922	3.5085	1.5366	48.67	16065	35.95
2007-01-10	7.8069	#N/A N/A	119.63	937.75	0.7774	0.687	3.5143	1.536	48.91	16039	35.979
2007-01-11	7.7946	#N/A N/A	120.5	938.95	0.781	0.6905	3.5185	1.545	49.015	16060	35.92
2007-01-12	7.7972	#N/A N/A	120.33	940.05	0.7837	0.6906	3.515	1.5432	49.012	16047	35.9
2007-01-15	7.793	#N/A N/A	120.43	938.6	0.7839	0.6967	3.5049	1.5416	48.86	16048	35.92
2007-01-16	7.7895	#N/A N/A	120.66	935.65	0.7829	0.6919	3.5027	1.5393	48.73	16060	35.856
2007-01-17	7.7779	#N/A N/A	120.67	936.95	0.7862	0.6926	3.5013	1.5377	48.85	16045	35.73
2007-01-18	7.7707	#N/A N/A	121.22	936.7	0.7895	0.6953	3.5014	1.5368	48.792	16064	35.05
2007-01-19	7.7727	#N/A N/A	121.24	936.3	0.7899	0.6956	3.5016	1.5379	48.895	16060	35.205
2007-01-22	7.7723	#N/A N/A	121.66	940.1	0.7875	0.6993	3.502	1.5385	49.03	16060	35.081
2007-01-23	7.7768	#N/A N/A	121.64	940.35	0.7929	0.7016	3.5017	1.5349	48.925	16071	35.2
2007-01-24	7.7724	#N/A N/A	121.19	936.12	0.7813	0.701	3.5	1.5364	48.845	16065	35.21
2007-01-25	7.7698	#N/A N/A	121.26	936.05	0.7732	0.6966	3.501	1.5376	48.945	16067	34.11
2007-01-26	7.7737	#N/A N/A	121.54	940.6	0.7735	0.6966	3.5005	1.5386	49.09	16045	33.925
2007-01-29	7.7775	#N/A N/A	121.74	940.5	0.7724	0.6965	3.5017	1.5391	49.135	16050	34.45
2007-01-30	7.7747	#N/A N/A	121.63	942.45	0.7725	0.6882	3.5028	1.5371	48.962	16044	34.475
2007-01-31	7.7737	#N/A N/A	120.7	941.2	0.7769	0.6912	3.4994	1.5363	48.9	16040	35.815
2007-02-01	7.7574	#N/A N/A	120.82	937.1	0.7741	0.6823	3.5005	1.5344	48.723	16041	35.86
2007-02-02	7.7537	#N/A N/A	121.14	937.2	0.775	0.6814	3.4997	1.5354	48.705	16040	35.835
2007-02-05	7.7593	#N/A N/A	120.34	935.75	0.7755	0.6842	3.4991	1.534	48.665	16008	35.87
2007-02-06	7.756	#N/A N/A	120.1	932.95	0.7775	0.6808	3.4967	1.5324	48.49	16007	35.805
2007-02-07	7.7476	#N/A N/A	120.68	933.65	0.7788	0.6872	3.4935	1.5322	48.365	15988	35.79
2007-02-08	7.7477	#N/A N/A	121.03	935.05	0.7815	0.6847	3.4935	1.5326	48.395	15997	35.797
2007-02-09	7.7499	#N/A N/A	121.71	934.6	0.7764	0.6835	3.4942	1.5333	48.31	15985	35.785
2007-02-12	7.7564	#N/A N/A	121.94	937.55	0.7716	0.6829	3.4938	1.5412	48.345	15978	35.793
2007-02-13	7.759	#N/A N/A	121.17	939.5	0.7797	0.6903	3.499	1.5418	48.505	15979	35.793
2007-02-14	7.7617	#N/A N/A	120.8	938.4	0.7838	0.694	3.499	1.537	48.39	15982	35.79
2007-02-15	7.7531	#N/A N/A	119.27	934.8	0.7844	0.6938	3.4945	1.534	48.253	15980	35.76
2007-02-16	#N/A N/A	#N/A N/A	119.43	936.5	0.7871	0.6975	3.4925	1.5314	48.105	15981	35.73
2007-02-19	7.7427	#N/A N/A	119.56	936.45	0.7865	0.7015	3.493	1.5326	48.1	15980	35.73
2007-02-20	7.7456	#N/A N/A	120.03	938.45	0.7864	0.7015	3.493	1.5335	48.06	15980	35.64
2007-02-21	7.7446	#N/A N/A	120.94	938.5	0.7918	0.7061	3.4935	1.5339	48.125	15980	35.705
2007-02-22	7.7446	#N/A N/A	121.58	938.83	0.7891	0.7047	3.4955	1.534	48.23	15987	35.745
2007-02-23	7.7426	#N/A N/A	121.08	938.05	0.7917	0.7066	3.4935	1.5305	48.15	15986	35.69
2007-02-26	7.7495	#N/A N/A	120.66	938.7	0.7935	0.71	3.4926	1.5277	48.24	15987	35.645
2007-02-27	7.7435	#N/A N/A	117.94	938.9	0.7876	0.6995	3.4951	1.5279	48.4	15990	35.525
2007-02-28	7.7417	#N/A N/A	118.56	941.7	0.7879	0.7014	3.5025	1.5285	48.55	15994	35.505
2007-03-01	7.7439	#N/A N/A	117.62	936.55	0.7847	0.6931	3.507	1.5272	48.59	16002	35.45
2007-03-02	7.7476	#N/A N/A	116.8	943.05	0.7822	0.6882	3.5071	1.5265	48.725	15998	35.45
2007-03-05	7.7455	#N/A N/A	115.53	951.35	0.7704	0.6746	3.517	1.5298	48.893	15998	35.44
2007-03-06	7.7441	#N/A N/A	116.6	947.67	0.7751	0.6829	3.513	1.5282	48.775	16003	35.225
2007-03-07	7.7398	#N/A N/A	116.06	948.68	0.7771	0.6782	3.5121	1.5267	48.735	16002	35.21
2007-03-08	7.7401	#N/A N/A	117.18	947.85	0.7773	0.6855	3.5085	1.5279	48.51	16008	35.205
2007-03-09	7.7461	#N/A N/A	118.34	945.85	0.7801	0.6906	3.5041	1.527	48.545	16003	35.225
2007-03-12	7.7501	#N/A N/A	117.74	943.95	0.7862	0.6958	3.5018	1.5265	48.37	16010	35.217
2007-03-13	7.7443	#N/A N/A	116.28	944.55	0.7816	0.6878	3.5065	1.5291	48.51	16015	35.117
2007-03-14	7.7396	#N/A N/A	117.09	946.35	0.7867	0.6924	3.5115	1.5342	48.755	16015	35.117
2007-03-15	7.7436	#N/A N/A	117.57	944.6	0.7896	0.6962	3.5135	1.5334	48.725	16011	34.485
2007-03-16	#N/A N/A	#N/A N/A	116.75	944.75	0.796	0.6972	3.5085	1.5254	48.83	16015	34.935
2007-03-19	7.7369	#N/A N/A	117.53	943.65	0.8	0.7021	3.5015	1.526	48.725	16015	34.845
2007-03-20	7.7399	#N/A N/A	117.29	941.65	0.8035	0.7066	3.4956	1.5269	48.575	16016	34.835
2007-03-21	7.7344	#N/A N/A	117.55	937.97	0.808	0.7102	3.4745	1.521	48.405	16013	34.775
2007-03-22	7.7269	#N/A N/A	118.13	937.9	0.8065	0.7114	3.4695	1.5195	48.215	16014	34.665
2007-03-23	7.729	#N/A N/A	118.12	937.4	0.805	0.7111	3.4575	1.5171	48.115	16012	34.995
2007-03-26	7.7388	#N/A N/A	118.14	938.6	0.8099	0.7169	3.453	1.5164	48.075	16015	35.032
2007-03-27	7.7332	#N/A N/A	117.81	940.85	0.8084	0.7173	3.4527	1.5159	48.075	16018	35.055
2007-03-28	7.729	#N/A N/A	116.86	939.05	0.8054	0.7096	3.4615	1.5188	48.26	16022	35.02
2007-03-29	7.7274	#N/A N/A	118.07	940.45	0.8067	0.714	3.4548	1.5178	48.172	16025	35.003
2007-03-30	7.7315	#N/A N/A	117.83	940.8	0.8086	0.7144	3.4581	1.5166	48.28	16020	35.005
2007-04-02	7.7323	#N/A N/A	117.86	937.33	0.817	0.7216	3.4603	1.5194	48.345	16025	35
2007-04-03	7.7336	#N/A N/A	118.96	936.75	0.8132	0.7195	3.4612	1.5193	48.135	16025	34.985
2007-04-04	7.7341	#N/A N/A	118.73	936.3	0.8191	0.7213	3.4575	1.5144	48.035	16023	34.96
2007-04-05	7.7281	#N/A N/A	118.73	932.92	0.8199	0.724	3.4503	1.5129	48	16027	34.915
2007-04-06	7.7248	#N/A N/A	119.26	931.8	0.8164	0.7205	3.449	1.5145	48.05	16029	34.92
2007-04-09	7.734	#N/A N/A	119.33	933.05	0.8167	0.7205	3.4465	1.5131	47.987	16032	34.915
2007-04-10	7.735	#N/A N/A	119.06	933.95	0.8267	0.7304	3.4463	1.5161	47.935	16033	34.94
2007-04-11	7.726	#N/A N/A	119.39	932.25	0.8244	0.728	3.45	1.5184	47.967	16038	34.985
2007-04-12	7.725	#N/A N/A	119.16	931.75	0.8289	0.7299	3.447	1.5186	47.945	16032	34.956
2007-04-13	#N/A N/A	#N/A N/A	119.27	929.2	0.8334	0.7376	3.442	1.5166	47.895	16037	34.97
2007-04-16	7.7285	#N/A N/A	119.74	931.65	0.8328	0.74	3.44	1.5142	47.78	16037	34.935
2007-04-17	7.7312	#N/A N/A	118.91	929.03	0.8371	0.7452	3.4365	1.5137	47.685	16037	34.845
2007-04-18	7.721	#N/A N/A	118.69	928.3	0.8382	0.7483	3.428	1.512	47.605	16043	34.755
2007-04-19	7.7175	#N/A N/A	118.48	928.75	0.8356	0.7439	3.427	1.5124	47.705	16038	34.755
2007-04-20	7.7181	#N/A N/A	118.69	927.45	0.8375	0.7478	3.4203	1.5102	47.495	16043	34.8
2007-04-23	7.7233	#N/A N/A	118.65	926.35	0.8321	0.7447	3.422	1.5123	47.675	16040	34.825
2007-04-24	7.7257	#N/A N/A	118.59	927.45	0.8277	0.7432	3.422	1.5138	47.505	16042	34.855
2007-04-25	7.7169	#N/A N/A	118.75	926.6	0.8334	0.7449	3.4202	1.5142	47.43	16048	34.805
2007-04-26	7.731	#N/A N/A	119.57	928.9	0.8265	0.7395	3.4205	1.5157	47.435	16047	34.81
2007-04-27	7.7202	#N/A N/A	119.63	929.15	0.8299	0.742	3.4208	1.5159	47.45	16046	34.805
2007-04-30	7.7033	#N/A N/A	119.53	930.85	0.8301	0.7405	3.4221	1.5197	47.6	16046	34.76
2007-05-01	7.7065	#N/A N/A	119.87	930.85	0.8275	0.7407	3.422	1.5204	47.58	16046	34.773
2007-05-02	7.7055	#N/A N/A	120.16	930.05	0.8249	0.7376	3.422	1.5236	47.68	16048	34.767
2007-05-03	7.7075	#N/A N/A	120.45	926.95	0.824	0.7359	3.4205	1.5228	47.588	16052	34.748
2007-05-04	7.7035	#N/A N/A	120.19	927.62	0.8215	0.7365	3.4205	1.5174	47.445	16050	34.75
2007-05-07	7.7039	#N/A N/A	120.1	922.45	0.8247	0.737	3.4145	1.5161	47.36	16055	34.75
2007-05-08	7.6961	#N/A N/A	120.04	922.9	0.8291	0.7376	3.4075	1.5174	47.255	16050	34.665
2007-05-09	7.6938	#N/A N/A	120.09	923.55	0.8277	0.7345	3.4025	1.5154	47.28	16043	34.605
2007-05-10	7.6953	#N/A N/A	119.9	925.15	0.8269	0.7273	3.4022	1.5188	47.163	16046	34.57
2007-05-11	7.683	#N/A N/A	120.2	926.78	0.8314	0.7339	3.41	1.518	47.17	16050	34.545
2007-05-14	7.6869	#N/A N/A	120.35	924.2	0.8322	0.7373	3.4006	1.5156	47.17	16047	34.45
2007-05-15	7.6858	#N/A N/A	120.28	924.2	0.8339	0.7388	3.4024	1.5161	47.052	16043	34.505
2007-05-16	7.6815	#N/A N/A	120.83	924.03	0.8244	0.7329	3.4002	1.5225	46.95	16042	34.57
2007-05-17	7.6736	#N/A N/A	121.31	928.05	0.8237	0.7307	3.402	1.5244	46.725	16048	34.605
2007-05-18	7.6685	#N/A N/A	121.12	934.05	0.823	0.7307	3.4002	1.5246	46.57	16059	34.54
2007-05-21	7.6662	#N/A N/A	121.47	930.2	0.822	0.7302	3.3919	1.5271	46.305	16063	34.665
2007-05-22	7.6536	#N/A N/A	121.56	930.45	0.8191	0.7266	3.387	1.5326	45.875	16065	34.607
2007-05-23	7.6578	#N/A N/A	121.66	931.45	0.8237	0.7297	3.3901	1.5301	46.04	16069	34.615
2007-05-24	7.6515	#N/A N/A	121.4	931.45	0.8185	0.7248	3.3895	1.5291	46.24	16070	34.6
2007-05-25	7.6523	#N/A N/A	121.79	928.2	0.818	0.7258	3.3915	1.5275	46.05	16072	34.595
2007-05-28	7.6463	#N/A N/A	121.72	928.75	0.8196	0.7273	3.3881	1.5285	45.96	16065	34.595
2007-05-29	7.6501	#N/A N/A	121.66	927.65	0.8187	0.7273	3.3975	1.5281	46.13	16079	34.61
2007-05-30	7.6464	#N/A N/A	121.66	930.95	0.8235	0.7301	3.4021	1.5297	46.345	16080	34.625
2007-05-31	7.646	#N/A N/A	121.73	927.78	0.8279	0.7368	3.3976	1.5285	46.28	16090	34.625
2007-06-01	7.6474	#N/A N/A	122.1	928.3	0.8331	0.7451	3.4007	1.5311	46.075	16087	34.585
2007-06-04	7.651	#N/A N/A	121.78	928.1	0.8343	0.7475	3.3955	1.5299	45.59	16095	34.49
2007-06-05	7.6417	#N/A N/A	121.39	926.95	0.8374	0.7495	3.4055	1.5306	45.815	16100	34.5
2007-06-06	7.6353	#N/A N/A	121.09	927	0.8409	0.7515	3.4195	1.5328	45.925	16099	34.572
2007-06-07	7.6512	#N/A N/A	120.98	926.75	0.8406	0.7505	3.425	1.5371	46.005	16100	34.6
2007-06-08	7.6568	#N/A N/A	121.73	931	0.8449	0.7637	3.4655	1.54	46.57	16098	34.625
2007-06-11	7.6674	#N/A N/A	121.73	932.55	0.8438	0.7522	3.4705	1.5421	46.5	16103	34.635
2007-06-12	7.6441	#N/A N/A	121.7	929.55	0.84	0.7488	3.4435	1.5417	46.19	16110	34.6
2007-06-13	7.6273	#N/A N/A	122.72	931.45	0.8405	0.7518	3.4755	1.5428	46.72	16115	34.63
2007-06-14	7.6323	#N/A N/A	122.92	929.95	0.8357	0.7502	3.4655	1.5427	46.675	16119	34.65
2007-06-15	7.6283	#N/A N/A	123.44	928.7	0.8422	0.7551	3.4607	1.5382	46.39	16125	34.645
2007-06-18	7.6271	#N/A N/A	123.68	928.25	0.8426	0.7538	3.424	1.5368	45.895	16126	34.625
2007-06-19	7.6205	#N/A N/A	123.36	927.7	0.8466	0.7583	3.438	1.5369	46.005	16119	34.595
2007-06-20	7.6167	#N/A N/A	123.57	927.75	0.8444	0.7599	3.431	1.5366	45.88	16120	34.592
2007-06-21	7.6201	#N/A N/A	123.72	927	0.8474	0.7636	3.455	1.5352	46.005	16120	34.61
2007-06-22	7.6229	#N/A N/A	123.89	928.1	0.8473	0.764	3.455	1.5387	46.035	16121	34.592
2007-06-25	7.6199	#N/A N/A	123.67	926.5	0.8473	0.7656	3.4655	1.5369	46.08	16125	34.555
2007-06-26	7.6176	#N/A N/A	123.26	926.25	0.8456	0.766	3.4755	1.5381	46.33	16124	34.545
2007-06-27	7.6176	#N/A N/A	122.84	927.75	0.8385	0.761	3.4835	1.5382	46.565	16125	34.525
2007-06-28	7.6158	#N/A N/A	123.18	926.85	0.8463	0.7696	3.467	1.5347	46.355	16133	34.535
2007-06-29	7.6151	#N/A N/A	123.17	923.9	0.8494	0.7727	3.4545	1.5303	46.245	16130	34.535
2007-07-02	7.6059	#N/A N/A	122.42	921.7	0.8586	0.782	3.434	1.5229	45.905	16130	34.475
2007-07-03	7.5932	#N/A N/A	122.47	918	0.8545	0.7808	3.448	1.5233	45.828	16131	34.325
2007-07-04	7.5953	#N/A N/A	122.7	919.75	0.8576	0.7817	3.4465	1.5211	46.08	16130	34.197
2007-07-05	7.5964	#N/A N/A	122.95	921.95	0.8561	0.7817	3.4465	1.5217	46.165	16130	34.005
2007-07-06	7.6038	#N/A N/A	123.34	919.55	0.8582	0.7823	3.448	1.5203	46.075	16135	34.032
2007-07-09	7.6031	#N/A N/A	123.41	921	0.8599	0.781	3.4411	1.5197	46.01	16134	33.837
2007-07-10	7.5828	#N/A N/A	121.74	919.92	0.862	0.7782	3.4405	1.5165	45.95	16133	33.497
2007-07-11	7.5632	#N/A N/A	122.49	919.15	0.8626	0.7824	3.451	1.516	46.21	16132	33.335
2007-07-12	7.5658	#N/A N/A	122.42	918.28	0.8663	0.7844	3.4523	1.5145	45.982	16130	33.335
2007-07-13	7.5713	#N/A N/A	121.93	916.85	0.8712	0.7872	3.4465	1.5156	45.753	16130	33.242
2007-07-16	7.5667	#N/A N/A	121.9	918.23	0.8718	0.7933	3.4415	1.5168	45.555	16130	33.255
2007-07-17	7.5629	#N/A N/A	122.34	918.3	0.8726	0.7899	3.446	1.5175	45.25	16130	33.345
2007-07-18	7.5638	#N/A N/A	121.95	916.2	0.8775	0.7934	3.4515	1.5163	45.282	16135	33.445
2007-07-19	7.5636	#N/A N/A	122.01	915.97	0.88	0.7928	3.4355	1.512	45	16140	33.51
2007-07-20	7.5689	#N/A N/A	121.28	914.95	0.8803	0.7974	3.41	1.5117	44.778	16137	33.64
2007-07-23	7.5622	#N/A N/A	121.1	915.15	0.8833	0.8058	3.4085	1.5069	44.81	16137	33.705
2007-07-24	7.5629	#N/A N/A	120.26	914.05	0.882	0.8059	3.4026	1.5061	44.82	16141	33.592
2007-07-25	7.5557	#N/A N/A	120.5	913.95	0.8835	0.8036	3.4275	1.5095	45.06	16135	33.69
2007-07-26	7.568	#N/A N/A	118.68	918.17	0.8712	0.7822	3.439	1.5153	45.33	16142	33.71
2007-07-27	7.5611	#N/A N/A	118.63	921.75	0.8519	0.7653	3.46	1.5162	45.73	16140	33.725
2007-07-30	7.5669	#N/A N/A	119.06	923.25	0.8564	0.7679	3.463	1.5132	45.493	16150	33.725
2007-07-31	7.5728	#N/A N/A	118.62	919.3	0.8517	0.7624	3.4545	1.5166	45.337	16140	33.795
2007-08-01	7.5758	#N/A N/A	118.96	925.15	0.8559	0.7664	3.475	1.5173	45.857	16150	33.79
2007-08-02	7.5732	#N/A N/A	119.21	922.8	0.8586	0.7691	3.469	1.5178	45.838	16157	33.815
2007-08-03	7.5614	#N/A N/A	118.06	922.83	0.8548	0.7605	3.461	1.5171	45.457	16160	33.845
2007-08-06	7.5591	#N/A N/A	118.88	923.45	0.8585	0.7657	3.4675	1.5145	45.435	16163	33.882
2007-08-07	7.5689	#N/A N/A	118.84	922.95	0.8547	0.7614	3.468	1.5148	45.43	16172	33.91
2007-08-08	7.5776	#N/A N/A	119.73	924.12	0.8623	0.7683	3.458	1.5106	45.18	16175	33.973
2007-08-09	7.5651	#N/A N/A	118.16	922.85	0.8497	0.752	3.4685	1.5191	45.355	16175	33.985
2007-08-10	7.5794	#N/A N/A	118.4	931.9	0.8445	0.7454	3.476	1.5209	45.75	16186	34.083
2007-08-13	7.5814	#N/A N/A	118.25	929.7	0.8423	0.7394	3.475	1.5199	45.64	16205	34.083
2007-08-14	7.5779	#N/A N/A	117.58	932.5	0.8345	0.7264	3.4785	1.5287	45.835	16210	34.085
2007-08-15	7.5864	#N/A N/A	116.61	938.4	0.82	0.7101	3.4865	1.5339	46.225	16224	34.16
2007-08-16	7.5981	#N/A N/A	113.89	946.2	0.7912	0.6883	3.508	1.5342	46.425	16238	34.47
2007-08-17	7.5975	#N/A N/A	114.36	950.5	0.7977	0.6977	3.5125	1.5282	46.42	16254	34.575
2007-08-20	7.5901	#N/A N/A	114.88	942.95	0.8062	0.6987	3.4895	1.5279	46.85	16247	34.35
2007-08-21	7.5908	#N/A N/A	114.44	943.45	0.8016	0.6965	3.496	1.5322	46.9	16243	34.445
2007-08-22	7.6038	#N/A N/A	115.34	944.2	0.8066	0.7008	3.4825	1.5245	46.493	16247	34.5
2007-08-23	7.583	#N/A N/A	116.2	941.55	0.821	0.715	3.4835	1.5204	46.645	16242	34.41
2007-08-24	7.5681	#N/A N/A	116.45	941.68	0.8273	0.7215	3.487	1.5205	46.71	16236	34.39
2007-08-27	7.5616	#N/A N/A	115.86	938.55	0.828	0.7162	3.484	1.5208	46.7	16238	34.357
2007-08-28	7.5574	#N/A N/A	114.27	939.62	0.8157	0.6977	3.4955	1.5265	46.725	16240	34.355
2007-08-29	7.5503	#N/A N/A	116.18	942	0.8218	0.7088	3.503	1.5207	46.84	16241	34.31
2007-08-30	7.5463	#N/A N/A	115.86	940.45	0.8158	0.7023	3.5025	1.5235	46.835	16242	34.335
2007-08-31	7.545	#N/A N/A	115.77	938.3	0.8186	0.7017	3.5015	1.5255	46.54	16240	34.315
2007-09-03	7.5451	#N/A N/A	115.97	937.35	0.8231	0.7042	3.5015	1.5239	46.565	16240	34.28
2007-09-04	7.5511	#N/A N/A	116.33	939.15	0.8246	0.6968	3.5085	1.5256	46.775	16242	34.31
2007-09-05	7.5504	#N/A N/A	115.28	938.05	0.8217	0.6867	3.508	1.5269	46.65	16244	34.312
2007-09-06	7.539	#N/A N/A	115.38	939.15	0.8292	0.6927	3.5046	1.5228	46.58	16245	34.315
2007-09-07	7.5378	#N/A N/A	113.38	937.95	0.8266	0.6912	3.5045	1.5253	46.525	16244	34.27
2007-09-10	7.5214	#N/A N/A	113.72	939	0.8259	0.697	3.5124	1.5236	46.695	16241	34.205
2007-09-11	7.522	#N/A N/A	114.27	936.2	0.8348	0.7067	3.515	1.5186	47.125	16242	34.255
2007-09-12	7.522	#N/A N/A	114.26	932.4	0.8418	0.7118	3.4945	1.5124	46.705	16237	34.263
2007-09-13	7.5117	#N/A N/A	115.09	931.45	0.8385	0.712	3.481	1.5111	46.47	16243	34.245
2007-09-14	7.5158	#N/A N/A	115.37	928.3	0.842	0.7131	3.4825	1.5127	46.295	16241	34.272
2007-09-17	7.5223	#N/A N/A	115.12	928.45	0.8335	0.7068	3.4889	1.5151	46.39	16231	34.265
2007-09-18	7.5219	#N/A N/A	116.08	930.7	0.8528	0.7267	3.4885	1.5089	46.14	16228	34.265
2007-09-19	7.5135	#N/A N/A	116.1	926.75	0.8566	0.7356	3.4545	1.5082	#N/A N/A	16229	34.252
2007-09-20	7.5118	#N/A N/A	114.76	922.95	0.8621	0.7374	3.4475	1.505	45.33	16187	34.245
2007-09-21	7.5036	#N/A N/A	115.5	921.05	0.8667	0.7444	3.445	1.5054	45.3	16180	34.242
2007-09-24	7.5079	#N/A N/A	114.87	921.1	0.868	0.7468	3.4293	1.4998	45.155	16140	34.225
2007-09-25	7.5138	#N/A N/A	114.78	919.9	0.8732	0.7431	3.4365	1.4996	45.385	16105	34.205
2007-09-26	7.5138	#N/A N/A	115.56	920.45	0.8767	0.7451	3.427	1.4976	45.175	16087	34.237
2007-09-27	7.5141	#N/A N/A	115.63	920.25	0.8802	0.7502	3.4175	1.4902	45.04	16085	34.265
2007-09-28	7.5105	#N/A N/A	114.81	915.28	0.8879	0.7579	3.409	1.4852	45.063	16086	34.265
2007-10-01	#N/A N/A	#N/A N/A	115.74	913.7	0.8943	0.7666	3.3955	1.4774	44.85	16085	34.245
2007-10-02	7.5061	#N/A N/A	115.75	913.9	0.8836	0.7576	3.4035	1.4821	44.913	16085	34.245
2007-10-03	#N/A N/A	#N/A N/A	116.75	913.9	0.8831	0.7548	3.4115	1.4819	45.113	16082	34.243
2007-10-04	#N/A N/A	#N/A N/A	116.46	916.58	0.8879	0.7549	3.4135	1.481	44.945	16083	34.237
2007-10-05	#N/A N/A	#N/A N/A	116.97	916.65	0.8975	0.761	3.4035	1.4723	44.725	16083	34.235
2007-10-08	7.5044	#N/A N/A	117.42	914.5	0.8937	0.7617	3.3925	1.4742	44.362	16084	34.212
2007-10-09	7.5148	#N/A N/A	117.14	918.58	0.9007	0.7652	3.398	1.4723	44.305	16081	34.22
2007-10-10	7.5106	#N/A N/A	117.25	916.2	0.8981	0.7634	3.3747	1.4668	44.157	16082	34.2
2007-10-11	7.5041	#N/A N/A	117.28	917.08	0.9006	0.7693	3.366	1.4642	44.042	16081	34.182
2007-10-12	7.5104	#N/A N/A	117.61	918.3	0.9046	0.7767	3.37	1.4633	#N/A N/A	16080	34.177
2007-10-15	7.5276	#N/A N/A	117.4	916.9	0.8989	0.7616	3.367	1.4659	44.047	16084	34.147
2007-10-16	7.5188	#N/A N/A	116.92	917.45	0.8882	0.7462	3.3825	1.4682	44.345	16082	34.165
2007-10-17	7.5158	#N/A N/A	116.68	918.35	0.8914	0.7523	3.38	1.4659	44.167	16082	34.172
2007-10-18	7.5113	#N/A N/A	115.63	917.85	0.8964	0.7543	3.3662	1.4609	44.047	16083	34.165
2007-10-19	7.508	#N/A N/A	114.52	915.85	0.8904	0.7476	3.3615	1.4631	44.215	16088	34.167
2007-10-22	7.5098	#N/A N/A	114.55	916.9	0.8863	0.7467	3.3755	1.4642	44.113	16086	34.167
2007-10-23	7.5045	#N/A N/A	114.78	917.95	0.8987	0.7571	3.3753	1.4632	44.122	16085	34.167
2007-10-24	7.4933	#N/A N/A	114.27	917.85	0.903	0.7548	3.3725	1.4615	44.242	16086	34.147
2007-10-25	7.4818	#N/A N/A	114.18	916.55	0.9089	0.7618	3.3575	1.4557	44.048	16087	34.143
2007-10-26	7.4877	#N/A N/A	114.19	910	0.9184	0.7662	3.3495	1.4526	44.055	16084	34.11
2007-10-29	7.4763	#N/A N/A	114.66	906.88	0.9214	0.7687	3.3412	1.4522	44.04	16088	34.052
2007-10-30	7.4715	#N/A N/A	114.64	907	0.9189	0.7646	3.343	1.4502	43.848	16084	34.01
2007-10-31	7.4627	#N/A N/A	115.44	900.75	0.9341	0.7733	3.3394	1.4473	43.677	16081	33.985
2007-11-01	7.4528	#N/A N/A	114.67	903.55	0.9123	0.7582	3.3325	1.4499	43.675	16080	33.932
2007-11-02	7.4552	#N/A N/A	114.86	907.1	0.9233	0.7655	3.345	1.4491	43.672	16074	34.002
2007-11-05	7.4548	#N/A N/A	114.55	907.95	0.9207	0.7698	3.3539	1.4505	43.885	16078	34.005
2007-11-06	7.4544	#N/A N/A	114.73	907.75	0.9288	0.78	3.3415	1.4465	43.605	16073	34.005
2007-11-07	7.4421	#N/A N/A	112.63	906.25	0.9281	0.775	3.331	1.442	43.275	16071	33.962
2007-11-08	7.4216	#N/A N/A	112.6	908.5	0.9269	0.7759	3.3305	1.4393	43.295	16069	33.965
2007-11-09	7.4119	#N/A N/A	110.69	906.75	0.9117	0.7641	3.322	1.442	42.805	16067	33.915
2007-11-12	7.4118	#N/A N/A	109.41	911.18	0.8759	0.7438	3.3381	1.4553	43.12	16068	33.855
2007-11-13	7.4373	#N/A N/A	110.9	918.7	0.8957	0.7595	3.3495	1.4457	42.985	16070	33.81
2007-11-14	7.4254	#N/A N/A	111.33	913.3	0.8951	0.7628	3.35	1.4473	42.95	16065	33.862
2007-11-15	7.4233	#N/A N/A	110.31	915.53	0.8859	0.7535	3.3695	1.4537	43.225	16062	33.835
2007-11-16	7.4239	#N/A N/A	111.09	917.4	0.8929	0.7576	3.3785	1.4511	43.505	16064	33.865
2007-11-19	7.4268	#N/A N/A	109.77	919.05	0.8841	0.7538	3.3706	1.4494	43.18	16061	33.86
2007-11-20	7.4207	#N/A N/A	109.98	922.3	0.8925	0.7654	3.3613	1.4473	43.115	16065	33.84
2007-11-21	7.4143	#N/A N/A	108.42	928.95	0.8707	0.7519	3.3835	1.4516	43.255	16062	33.812
2007-11-22	7.4112	#N/A N/A	108.44	933.52	0.8716	0.751	3.3825	1.4504	43.195	16056	33.805
2007-11-23	7.4054	#N/A N/A	108.29	930.65	0.8778	0.7588	3.3605	1.4415	42.835	16055	33.825
2007-11-26	7.4015	#N/A N/A	107.41	929.4	0.87	0.7507	3.354	1.4448	42.845	16055	33.845
2007-11-27	7.3877	#N/A N/A	108.97	929.25	0.8775	0.7588	3.3715	1.4421	42.81	16049	33.853
2007-11-28	7.3976	#N/A N/A	110.03	931.5	0.8897	0.7752	3.3795	1.4434	42.89	16053	33.853
2007-11-29	7.382	#N/A N/A	109.94	928.65	0.8814	0.7709	3.3695	1.449	42.76	16051	33.853
2007-11-30	7.3919	#N/A N/A	111.24	921.17	0.8844	0.7643	3.3585	1.4484	42.77	16045	33.853
2007-12-03	7.4044	#N/A N/A	110.47	924.95	0.8807	0.7638	3.3535	1.4505	42.282	16048	33.843
2007-12-04	7.3963	#N/A N/A	109.87	922.5	0.8738	0.7631	3.342	1.4457	42.14	16045	33.843
2007-12-05	7.3876	#N/A N/A	110.9	923.35	0.87	0.7697	3.3458	1.4488	42.025	16043	33.843
2007-12-06	7.4113	#N/A N/A	111.32	922.05	0.8789	0.7775	3.3462	1.4441	41.88	16041	33.8
2007-12-07	7.4014	#N/A N/A	111.69	919.22	0.8761	0.7768	3.3242	1.4406	41.74	16043	33.733
2007-12-10	7.3988	#N/A N/A	111.71	923.75	0.8848	0.7814	3.3173	1.4393	41.59	16042	33.733
2007-12-11	7.3807	#N/A N/A	110.66	924	0.8734	0.7731	3.3143	1.4456	41.36	16041	33.612
2007-12-12	7.3745	#N/A N/A	112.24	926.45	0.883	0.7861	3.314	1.4434	41.335	16038	33.614
2007-12-13	7.3675	#N/A N/A	112.22	924.88	0.876	0.7804	3.3117	1.441	41.215	16044	33.602
2007-12-14	7.3713	#N/A N/A	113.28	930	0.8607	0.7652	3.312	1.4512	41.235	16040	33.606
2007-12-17	7.3829	#N/A N/A	112.95	933.6	0.8573	0.7548	3.338	1.4606	41.656	16040	33.648
2007-12-18	7.3858	#N/A N/A	113.4	939.46	0.8603	0.7554	3.351	1.4589	41.947	16039	33.66
2007-12-19	7.3798	#N/A N/A	113.43	939.45	0.859	0.7558	3.351	1.4606	41.815	16050	33.665
2007-12-20	7.3684	#N/A N/A	113.14	943.65	0.8591	0.7596	3.351	1.4597	41.83	16047	33.665
2007-12-21	7.3678	#N/A N/A	114.05	940.75	0.8674	0.7635	3.348	1.455	41.49	16045	33.695
2007-12-24	7.3506	#N/A N/A	114.3	939.53	0.8717	0.7667	3.34	1.4515	#N/A N/A	16033	33.695
2007-12-25	7.3275	#N/A N/A	114.13	939.65	0.8711	0.766	3.34	1.454	#N/A N/A	16035	33.706
2007-12-26	7.3432	#N/A N/A	114.34	938.85	0.8741	0.767	3.3397	1.4529	41.295	16025	33.735
2007-12-27	7.3162	#N/A N/A	113.73	939.95	0.8778	0.7708	3.3375	1.4493	41.558	16033	33.8
2007-12-28	7.3041	#N/A N/A	112.29	936.13	0.8763	0.7748	3.3185	1.446	41.275	16025	33.715
2007-12-31	7.3037	#N/A N/A	111.75	935.37	0.8751	0.7659	3.3115	1.4401	41.25	16017	33.715
2008-01-01	7.3041	#N/A N/A	111.65	#N/A N/A	0.8761	0.7668	#N/A N/A	1.4402	41.28	#N/A N/A	33.715
2008-01-02	7.2937	#N/A N/A	109.66	936.95	0.8836	0.7753	3.3113	1.4379	41.2	16000	33.605
2008-01-03	7.2733	#N/A N/A	109.32	936.6	0.8803	0.7705	3.2903	1.4346	41.095	15994	33.445
2008-01-04	7.2741	#N/A N/A	108.6	938.45	0.8722	0.7662	3.284	1.4337	40.964	15993	33.46
2008-01-07	7.271	#N/A N/A	109.18	940.43	0.8727	0.7688	3.281	1.4351	40.995	15989	33.348
2008-01-08	7.2671	#N/A N/A	108.9	939.22	0.8786	0.7688	3.272	1.4327	40.745	15993	33.302
2008-01-09	7.2626	#N/A N/A	110.05	937.35	0.8831	0.7728	3.2673	1.4309	40.56	15989	33.155
2008-01-10	7.2705	#N/A N/A	109.34	937.39	0.8955	0.7851	3.27	1.4305	40.74	15986	33.165
2008-01-11	7.2621	#N/A N/A	108.84	937.6	0.8909	0.7826	3.2595	1.4338	40.6	15989	33.157
2008-01-14	7.2522	#N/A N/A	108.17	937.33	0.8996	0.7908	3.2571	1.4292	40.545	15980	33.142
2008-01-15	7.2419	#N/A N/A	106.79	935.75	0.8809	0.7772	3.2581	1.4302	40.58	15987	33.134
2008-01-16	7.2325	#N/A N/A	107.64	939.95	0.8797	0.7717	3.271	1.4321	40.77	15989	33.138
2008-01-17	7.2483	#N/A N/A	106.54	945.45	0.8766	0.7661	3.271	1.4375	40.87	15990	33.132
2008-01-18	7.2425	#N/A N/A	106.87	942.75	0.8792	0.76	3.2635	1.4388	40.885	15988	33.052
2008-01-21	7.2365	#N/A N/A	105.99	948.55	0.8614	0.7456	3.2875	1.4478	41.105	15985	33.125
2008-01-22	7.2391	#N/A N/A	106.44	954	0.8685	0.7638	3.2955	1.4348	41.578	15982	33.193
2008-01-23	7.2324	#N/A N/A	106.72	952.75	0.8731	0.7664	3.2864	1.4304	41.293	15985	33.138
2008-01-24	7.228	#N/A N/A	107.18	949.35	0.8821	0.774	3.273	1.4264	41.183	15981	33.072
2008-01-25	7.2103	#N/A N/A	106.73	946.45	0.8797	0.768	3.2413	1.4243	40.807	15983	32.94
2008-01-28	7.1967	#N/A N/A	106.9	949.8	0.8892	0.7774	3.2405	1.4206	40.93	15981	33.052
2008-01-29	7.1942	#N/A N/A	107.11	944.25	0.8893	0.7784	3.2355	1.4218	40.645	15977	33.052
2008-01-30	7.1915	#N/A N/A	106.23	944.65	0.8932	0.7845	3.2375	1.4182	40.705	15976	33.04
2008-01-31	7.1818	#N/A N/A	106.45	943.95	0.8956	0.7876	3.2355	1.4169	40.557	15971	33.028
2008-02-01	7.1862	#N/A N/A	106.49	944.2	0.9043	0.7949	3.231	1.4137	40.5	15969	32.985
2008-02-04	7.1885	#N/A N/A	106.71	942.75	0.9082	0.7936	3.2296	1.4142	40.635	15971	32.927
2008-02-05	7.1841	#N/A N/A	106.82	941.75	0.8973	0.7814	3.2305	1.4215	40.49	15968	32.91
2008-02-06	7.184	#N/A N/A	106.54	942.93	0.8957	0.7878	3.2315	1.4158	40.66	15968	32.903
2008-02-07	7.184	#N/A N/A	107.49	945.25	0.8947	0.7888	3.236	1.4168	40.625	15968	32.905
2008-02-08	7.184	#N/A N/A	107.3	943.15	0.8956	0.7885	3.2335	1.4185	40.655	15968	32.915
2008-02-11	7.184	#N/A N/A	106.97	945.2	0.9036	0.789	3.2415	1.4184	40.9	15968	32.922
2008-02-12	7.1845	#N/A N/A	107.31	945.5	0.9031	0.7907	3.239	1.4153	40.705	15960	32.882
2008-02-13	7.1974	#N/A N/A	108.34	945.9	0.8964	0.7838	3.2395	1.4191	40.915	15960	32.882
2008-02-14	7.1905	#N/A N/A	107.87	945.25	0.9022	0.7877	3.2352	1.4181	41.015	15960	32.778
2008-02-15	7.1825	#N/A N/A	107.82	945.2	0.9091	0.7903	3.2217	1.4127	40.7	15960	32.532
2008-02-18	7.1623	#N/A N/A	108.23	945.22	0.9138	0.7952	3.22	1.4118	40.67	15957	32.51
2008-02-19	7.1565	#N/A N/A	107.78	943.85	0.919	0.7971	3.2234	1.4137	40.63	15957	32.51
2008-02-20	7.1439	#N/A N/A	108.12	946	0.9183	0.7978	3.225	1.4106	40.785	15952	32.507
2008-02-21	7.1423	#N/A N/A	107.4	948.4	0.9188	0.8004	3.221	1.4102	40.58	15948	32.507
2008-02-22	7.1418	#N/A N/A	107.17	948.55	0.9241	0.8087	3.217	1.4061	40.605	15945	32.405
2008-02-25	7.156	#N/A N/A	108.07	947.15	0.927	0.8116	3.2162	1.4056	40.675	15941	32.292
2008-02-26	7.1581	#N/A N/A	107.28	947.25	0.9339	0.8172	3.2126	1.4044	40.473	15939	32.258
2008-02-27	7.142	#N/A N/A	106.49	941.05	0.9417	0.8163	3.203	1.3967	40.27	15937	32.143
2008-02-28	7.1134	#N/A N/A	105.37	936.55	0.949	0.8153	3.2035	1.3944	40.42	15934	32.005
2008-02-29	7.1108	#N/A N/A	103.74	939	0.9309	0.7988	3.1944	1.3954	40.427	15931	31.93
2008-03-03	7.104	#N/A N/A	103.49	946.8	0.9396	0.8067	3.201	1.391	40.7	15927	31.6
2008-03-04	7.1053	#N/A N/A	103.37	947.25	0.9276	0.8011	3.185	1.3886	40.62	15927	31.625
2008-03-05	7.108	#N/A N/A	104.02	948.3	0.9348	0.8024	3.1812	1.3891	40.74	15918	31.705
2008-03-06	7.106	#N/A N/A	102.67	949.55	0.9266	0.7968	3.166	1.3886	40.55	15917	31.53
2008-03-07	7.1111	#N/A N/A	102.67	957.6	0.9268	0.7937	3.1675	1.3855	40.848	15913	31.28
2008-03-10	7.103	#N/A N/A	101.76	965.18	0.9165	0.7886	3.2	1.387	41.13	15868	31.517
2008-03-11	7.1029	#N/A N/A	103.42	970.08	0.9288	0.8037	3.2005	1.388	41.205	15863	31.552
2008-03-12	7.1023	#N/A N/A	101.8	971.3	0.9334	0.8062	3.1865	1.3833	41.27	15865	31.56
2008-03-13	7.0955	#N/A N/A	100.65	982.38	0.947	0.8184	3.1585	1.3788	41.39	15866	31.425
2008-03-14	7.0941	#N/A N/A	99.09	997.35	0.9374	0.8134	3.1625	1.3794	41.54	15863	31.36
2008-03-17	7.0835	#N/A N/A	97.33	1029.2	0.9217	0.8014	3.1865	1.3803	41.695	15861	31.702
2008-03-18	7.0815	#N/A N/A	99.86	1014	0.9268	0.8069	3.1675	1.3772	41.475	15860	31.705
2008-03-19	7.0632	#N/A N/A	99.04	1009.33	0.9142	0.7999	3.1815	1.3907	41.63	15850	31.16
2008-03-20	7.0515	#N/A N/A	99.51	1009.9	0.8997	0.7914	3.192	1.3903	41.57	15835	31.045
2008-03-21	7.0545	#N/A N/A	99.58	1003.15	0.9021	0.7919	3.181	1.3863	41.675	15810	31.28
2008-03-24	7.0561	#N/A N/A	100.75	997.65	0.9059	0.7978	3.207	1.3889	41.671	15820	31.09
2008-03-25	7.0442	#N/A N/A	99.98	976.6	0.9178	0.8068	3.197	1.3808	41.553	15818	31.535
2008-03-26	7.0304	#N/A N/A	99.2	986.65	0.9202	0.8044	3.1935	1.3788	41.67	15935	31.367
2008-03-27	7.0116	#N/A N/A	99.65	987.6	0.9188	0.8035	3.207	1.3792	41.839	16110	31.105
2008-03-28	7.0122	#N/A N/A	99.23	992.97	0.9175	0.7974	3.197	1.3807	41.78	16115	31.43
2008-03-31	7.012	#N/A N/A	99.7	990.3	0.9131	0.7859	3.1934	1.3756	41.743	16110	31.443
2008-04-01	7.0117	#N/A N/A	101.85	983.85	0.9072	0.787	3.19	1.378	41.68	16115	31.5
2008-04-02	7.0185	#N/A N/A	102.36	974.6	0.9143	0.7899	3.1901	1.3788	41.47	16118	31.7
2008-04-03	7.0158	#N/A N/A	102.26	975.62	0.9162	0.7853	3.19	1.3841	41.61	16119	31.637
2008-04-04	7.0158	#N/A N/A	101.47	973.75	0.9229	0.7894	3.193	1.3804	41.72	16115	31.665
2008-04-07	7.0015	#N/A N/A	102.4	974.9	0.9258	0.7958	3.188	1.3806	41.72	16119	31.63
2008-04-08	7.0009	#N/A N/A	102.66	976.15	0.9319	0.7995	3.189	1.3788	41.775	16109	31.74
2008-04-09	7.0016	#N/A N/A	101.81	976	0.9285	0.7973	3.1769	1.377	41.725	16114	31.742
2008-04-10	6.9917	#N/A N/A	101.95	976.29	0.932	0.7988	3.1533	1.3572	41.59	16117	31.53
2008-04-11	7.0099	#N/A N/A	100.96	975.65	0.9279	0.7932	3.152	1.3572	41.575	16116	31.565
2008-04-14	6.999	#N/A N/A	101.1	979.58	0.9269	0.7918	3.165	1.3577	41.748	16114	31.59
2008-04-15	6.9925	#N/A N/A	101.83	986.92	0.9267	0.7864	3.1687	1.3579	41.955	16114	31.62
2008-04-16	6.9919	#N/A N/A	101.83	989.46	0.9397	0.7921	3.1545	1.3517	41.905	16117	31.48
2008-04-17	6.9838	#N/A N/A	102.48	991.98	0.9374	0.7909	3.147	1.351	41.935	16106	31.422
2008-04-18	6.9936	#N/A N/A	103.67	1000.58	0.9348	0.79	3.142	1.3554	41.895	16114	31.51
2008-04-21	7.0001	#N/A N/A	103.27	991.55	0.9429	0.7939	3.1413	1.3525	41.87	16116	31.51
2008-04-22	6.9883	#N/A N/A	103.03	997.15	0.9448	0.7975	3.1385	1.3501	41.955	16116	31.46
2008-04-23	6.9826	#N/A N/A	103.38	991.1	0.9493	0.7986	3.132	1.3506	41.94	16115	31.48
2008-04-24	6.9935	#N/A N/A	104.27	996.4	0.9398	0.7883	3.1445	1.358	41.945	16118	31.6
2008-04-25	7.0096	#N/A N/A	104.43	995.84	0.9334	0.7819	3.1585	1.3616	42.065	16119	31.705
2008-04-28	7.0037	#N/A N/A	104.19	996.58	0.9388	0.786	3.1596	1.3609	42.155	16122	31.7
2008-04-29	6.9858	#N/A N/A	104.02	1001	0.9339	0.7758	3.1518	1.3614	42.185	16122	31.7
2008-04-30	6.9878	#N/A N/A	103.92	1002.4	0.9437	0.7821	3.1597	1.3559	42.255	16122	31.58
2008-05-01	6.9875	#N/A N/A	104.43	1004.65	0.9336	0.7776	3.159	1.3616	42.225	16122	31.675
2008-05-02	6.9875	#N/A N/A	105.4	1009.55	0.9347	0.7802	3.164	1.3637	42.355	16129	31.72
2008-05-05	6.9879	#N/A N/A	104.86	1009.65	0.9469	0.7858	3.1568	1.3591	42.225	16132	31.59
2008-05-06	6.9878	#N/A N/A	104.78	1014.5	0.9498	0.7915	3.1515	1.3584	42.315	16145	31.67
2008-05-07	6.9872	#N/A N/A	104.73	1026.19	0.9421	0.7815	3.1666	1.3661	42.435	16146	31.51
2008-05-08	7.0051	#N/A N/A	103.74	1049.49	0.9436	0.7715	3.2175	1.3736	42.695	16142	31.923
2008-05-09	6.9918	#N/A N/A	102.87	1044.58	0.9436	0.7694	3.192	1.3637	42.495	16146	32
2008-05-12	6.9884	#N/A N/A	103.75	1044.6	0.9478	0.7716	3.214	1.3636	42.655	16150	32.17
2008-05-13	6.9896	#N/A N/A	104.75	1042.45	0.9405	0.7643	3.2135	1.3722	42.65	16157	32.31
2008-05-14	7.0027	#N/A N/A	105.04	1047.4	0.9343	0.7608	3.2661	1.3792	42.855	16160	32.455
2008-05-15	6.9948	#N/A N/A	104.75	1045.05	0.9405	0.7641	3.2755	1.3763	42.755	16158	32.427
2008-05-16	6.9891	#N/A N/A	104.05	1040.95	0.9557	0.7742	3.2375	1.3675	42.795	16161	32.382
2008-05-19	6.9755	#N/A N/A	104.33	1043.3	0.9535	0.772	#N/A N/A	1.3723	42.74	16174	32.245
2008-05-20	6.9755	#N/A N/A	103.68	1044.85	0.9586	0.7739	3.244	1.3654	43.025	16177	31.877
2008-05-21	6.9588	#N/A N/A	103.06	1042.08	0.9625	0.777	3.2209	1.3571	43.205	16184	31.635
2008-05-22	6.9431	#N/A N/A	104.08	1044	0.9558	0.7825	3.21	1.3607	43.41	16191	31.945
2008-05-23	6.9417	#N/A N/A	103.38	1047.45	0.9592	0.785	3.2135	1.3584	43.525	16199	32.055
2008-05-26	6.9367	#N/A N/A	103.44	1048.58	0.9609	0.787	3.226	1.3623	43.595	16206	32.15
2008-05-27	6.9563	#N/A N/A	104.24	1037.7	0.9586	0.7895	3.2425	1.3637	43.755	16220	32.195
2008-05-28	6.9447	#N/A N/A	104.69	1036.85	0.9629	0.7859	3.2485	1.3642	43.715	16219	32.345
2008-05-29	6.938	#N/A N/A	105.51	1030.5	0.9555	0.7794	3.2525	1.3663	43.925	16237	32.49
2008-05-30	6.9421	#N/A N/A	105.52	1030.05	0.956	0.783	3.241	1.3622	43.715	16246	32.49
2008-06-02	6.9332	#N/A N/A	104.43	1022.55	0.9553	0.785	3.2215	1.3632	43.51	16250	33.055
2008-06-03	6.9252	#N/A N/A	105.09	1016.75	0.9525	0.7814	3.225	1.363	43.685	16255	32.61
2008-06-04	6.9393	#N/A N/A	105.23	1017.25	0.9575	0.7799	3.2441	1.3657	43.965	16267	32.71
2008-06-05	6.9467	#N/A N/A	105.94	1023.57	0.9587	0.7681	3.2578	1.3653	44.125	16277	32.93
2008-06-06	6.9231	#N/A N/A	104.93	1023.55	0.9626	0.7673	3.26	1.3639	44.08	16284	33.11
2008-06-09	6.923	#N/A N/A	106.31	1031.4	0.9505	0.759	3.2634	1.3658	43.81	16287	33.235
2008-06-10	6.9254	#N/A N/A	107.44	1024.95	0.9461	0.7528	3.2671	1.3738	44.445	16295	33.05
2008-06-11	6.9181	#N/A N/A	106.97	1029.75	0.947	0.7554	3.2716	1.3714	44.445	16624	32.962
2008-06-12	6.9074	#N/A N/A	107.96	1033.85	0.9343	0.7497	3.2761	1.3785	44.475	16618	33.11
2008-06-13	6.9022	#N/A N/A	108.19	1041.4	0.9389	0.7496	3.276	1.3802	44.4	16611	33.19
2008-06-16	6.9008	#N/A N/A	108.22	1039.2	0.9404	0.7535	3.2715	1.3713	44.45	16618	33.29
2008-06-17	6.8915	#N/A N/A	107.93	1023.3	0.9438	0.7554	3.2465	1.3669	44.255	16620	33.11
2008-06-18	6.8822	#N/A N/A	107.88	1029.15	0.9471	0.7592	3.262	1.369	44.245	16617	33.32
2008-06-19	6.8779	#N/A N/A	108.01	1026.15	0.9512	0.7629	3.2665	1.3691	44.485	16617	33.42
2008-06-20	6.8802	#N/A N/A	107.34	1028.13	0.9534	0.7611	3.258	1.3646	44.335	16612	33.35
2008-06-23	6.874	#N/A N/A	107.85	1039	0.9526	0.7578	3.2646	1.3697	44.605	16610	33.45
2008-06-24	6.87	#N/A N/A	107.82	1033.5	0.9554	0.758	3.257	1.3678	44.575	16611	33.51
2008-06-25	6.8658	#N/A N/A	107.81	1037.95	0.96	0.7601	3.265	1.3659	44.605	16613	33.57
2008-06-26	6.8663	#N/A N/A	106.81	1036.7	0.9558	0.7549	3.2566	1.3653	44.43	16614	33.59
2008-06-27	6.8621	#N/A N/A	106.14	1041.55	0.961	0.7609	3.2636	1.363	44.815	16845	33.52
2008-06-30	6.8544	#N/A N/A	106.21	1046.05	0.9586	0.7622	3.2665	1.3597	44.955	16842	33.442
2008-07-01	6.8565	#N/A N/A	106.13	1046.91	0.955	0.7577	3.2661	1.3611	45.01	16845	33.449
2008-07-02	6.8587	#N/A N/A	105.92	1037.9	0.9619	0.7599	3.274	1.3592	45.155	16844	33.39
2008-07-03	6.851	#N/A N/A	106.73	1044.72	0.9603	0.7567	3.2665	1.3622	45.505	16846	33.388
2008-07-04	6.8589	#N/A N/A	106.81	1050.35	0.9635	0.759	3.2675	1.3619	45.41	16848	33.51
2008-07-07	6.8658	#N/A N/A	107.18	1042.9	0.9566	0.7547	3.2655	1.3626	45.65	16847	33.64
2008-07-08	6.8511	#N/A N/A	107.51	1032.88	0.9535	0.7537	3.2608	1.3632	45.865	16850	33.69
2008-07-09	6.857	#N/A N/A	106.76	1004.9	0.957	0.7581	3.245	1.3586	45.555	16850	33.62
2008-07-10	6.8429	#N/A N/A	107.07	1002.95	0.962	0.7588	3.2508	1.3599	45.615	16846	33.68
2008-07-11	6.834	#N/A N/A	106.28	1002.7	0.9663	0.7614	3.2425	1.3554	45.585	16842	33.66
2008-07-14	6.84	#N/A N/A	106.14	1004.65	0.9718	0.7643	3.229	1.3527	45.255	16838	33.662
2008-07-15	6.8212	#N/A N/A	104.73	1008.1	0.9794	0.7725	3.2186	1.3482	45.445	16835	33.46
2008-07-16	6.8113	#N/A N/A	105.13	1009.25	0.9748	0.7719	3.2278	1.3484	45.485	16827	33.48
2008-07-17	6.8289	#N/A N/A	106.28	1012.8	0.9724	0.7633	3.2366	1.352	44.845	16825	33.44
2008-07-18	6.8169	#N/A N/A	106.97	1013.85	0.9702	0.7612	3.2425	1.3527	44.395	16775	33.32
2008-07-21	6.8294	#N/A N/A	106.45	1018	0.9771	0.7617	3.2375	1.3508	44.515	16645	33.36
2008-07-22	6.8218	#N/A N/A	107.33	1017.6	0.9713	0.7595	3.237	1.3583	44.625	16640	33.388
2008-07-23	6.8299	#N/A N/A	107.9	1013.75	0.962	0.75	3.2383	1.3651	44.065	16725	33.38
2008-07-24	6.8289	#N/A N/A	107.33	1007.1	0.9585	0.7429	3.253	1.3616	44.105	16804	33.428
2008-07-25	6.8188	#N/A N/A	107.84	1009.25	0.9564	0.7417	3.249	1.3603	43.945	16775	33.45
2008-07-28	6.8345	#N/A N/A	107.46	1006.1	0.9569	0.7447	3.2675	1.3631	44.01	16785	33.462
2008-07-29	6.8257	#N/A N/A	108.11	1008.75	0.9529	0.7402	3.2615	1.3684	44.365	16795	33.48
2008-07-30	6.8273	#N/A N/A	108.13	1013.75	0.9443	0.7341	3.2622	1.3681	44.145	16765	33.49
2008-07-31	6.8319	#N/A N/A	107.92	1012.15	0.9423	0.7343	3.255	1.3674	44.165	16765	33.52
2008-08-01	6.8432	#N/A N/A	107.71	1014.5	0.9292	0.7274	3.2635	1.3724	44.225	16765	33.52
2008-08-04	6.8516	#N/A N/A	108.27	1017.43	0.9294	0.7296	3.268	1.3726	44.425	16740	33.55
2008-08-05	6.8555	#N/A N/A	108.35	1017.9	0.9162	0.7268	3.2713	1.3811	44.095	16715	33.61
2008-08-06	6.8485	#N/A N/A	109.8	1015.85	0.9083	0.7177	3.2775	1.383	43.785	16610	33.63
2008-08-07	6.8643	#N/A N/A	109.44	1016.45	0.9066	0.7144	3.2837	1.3902	43.935	16605	33.6
2008-08-08	6.8582	#N/A N/A	110.18	1027.7	0.8887	0.7043	3.3012	1.4054	44.335	16540	33.68
2008-08-11	6.8577	#N/A N/A	110.06	1031.94	0.8839	0.6993	3.316	1.413	44.38	16445	33.75
2008-08-12	6.8634	#N/A N/A	109.27	1034.68	0.8735	0.6959	3.3265	1.4086	44.595	16540	33.635
2008-08-13	6.8584	#N/A N/A	109.53	1039.35	0.8744	0.7033	3.319	1.4041	44.708	16625	33.69
2008-08-14	6.8618	#N/A N/A	109.74	1039.75	0.8722	0.7001	3.331	1.411	44.9	16560	33.73
2008-08-15	6.8732	#N/A N/A	110.54	1040.85	0.8662	0.7062	3.3495	1.4183	45.27	16600	33.84
2008-08-18	6.8792	#N/A N/A	110.13	1046.95	0.8682	0.71	3.3298	1.4128	45.15	16670	33.81
2008-08-19	6.8658	#N/A N/A	109.72	1049.4	0.8718	0.7132	3.341	1.4115	45.397	16660	34.08
2008-08-20	6.8548	#N/A N/A	109.86	1049.25	0.8736	0.7131	3.336	1.4132	45.645	16630	34.13
2008-08-21	6.8445	#N/A N/A	108.44	1054.93	0.8808	0.7209	3.3427	1.4044	45.425	16605	33.93
2008-08-22	6.834	#N/A N/A	110.08	1062.55	0.8665	0.7088	3.344	1.4124	45.64	16600	33.96
2008-08-25	6.8473	#N/A N/A	109.31	1078.75	0.8628	0.7038	3.3745	1.4191	45.638	16645	34.1
2008-08-26	6.851	#N/A N/A	109.61	1089.45	0.8559	0.6975	3.391	1.4267	45.985	16625	34.24
2008-08-27	6.8379	#N/A N/A	109.49	1084.05	0.8588	0.7017	3.3815	1.4179	45.7	16590	34.065
2008-08-28	6.8286	#N/A N/A	109.5	1081.77	0.8625	0.7019	3.3835	1.4167	45.648	16550	34.15
2008-08-29	6.8397	#N/A N/A	108.8	1088.95	0.8578	0.7005	3.394	1.4159	45.929	16525	34.22
2008-09-01	6.8258	#N/A N/A	108.14	1116.1	0.8504	0.6962	3.416	1.4241	46.295	16560	34.3
2008-09-02	6.8407	#N/A N/A	108.61	1134.45	0.8381	0.6869	3.4264	1.4322	46.598	16560	34.36
2008-09-03	6.8439	#N/A N/A	108.29	1148.6	0.836	0.6851	3.4415	1.4351	46.73	16590	34.412
2008-09-04	6.8362	#N/A N/A	107.08	1129.03	0.8228	0.6729	3.4268	1.4373	46.532	16585	34.46
2008-09-05	6.8395	#N/A N/A	107.73	1117.95	0.8159	0.6686	3.4595	1.4358	46.888	16590	34.68
2008-09-08	6.8439	#N/A N/A	108.28	1081.2	0.8164	0.6716	3.4325	1.4329	46.475	16598	34.55
2008-09-09	6.8383	#N/A N/A	106.81	1101.03	0.8024	0.6682	3.4495	1.4353	46.77	16580	34.53
2008-09-10	6.8386	#N/A N/A	107.7	1095.4	0.8014	0.662	3.4595	1.4393	47.035	16580	34.64
2008-09-11	6.8465	#N/A N/A	107.17	1109.2	0.8073	0.656	3.471	1.4364	47.095	16580	34.73
2008-09-12	6.8442	#N/A N/A	107.95	1108.85	0.8237	0.6681	3.4525	1.4332	46.865	16590	34.69
2008-09-15	6.844	#N/A N/A	104.66	1113.55	0.8066	0.6594	3.455	1.4248	47.063	16595	34.52
2008-09-16	6.8451	#N/A N/A	105.65	1159.53	0.8003	0.6606	3.456	1.4358	47.16	16580	34.24
2008-09-17	6.8391	#N/A N/A	104.66	1116.05	0.7907	0.661	3.4535	1.4292	47.072	16722	34.292
2008-09-18	6.8395	#N/A N/A	105.44	1154.1	0.8048	0.6768	3.4603	1.4319	46.959	16695	34.142
2008-09-19	6.8378	#N/A N/A	107.45	1139.4	0.8341	0.6891	3.459	1.4286	46.555	16725	34.145
2008-09-22	6.8356	#N/A N/A	105.52	1141.3	0.8441	0.6886	3.4155	1.4083	46.271	16705	33.89
2008-09-23	6.8118	#N/A N/A	105.56	1149.1	0.8329	0.6812	3.4095	1.4171	46.49	16610	33.75
2008-09-24	6.8239	#N/A N/A	106.11	1154.45	0.8343	0.6831	3.4245	1.4233	46.437	16605	33.97
2008-09-25	6.8172	#N/A N/A	106.56	1158.3	0.8353	0.6821	3.4298	1.4229	46.407	16605	33.94
2008-09-26	6.843	#N/A N/A	106.01	1161.3	0.831	0.686	3.435	1.4279	46.735	16590	33.905
2008-09-29	6.8451	#N/A N/A	104.18	1188.5	0.8046	0.6723	3.446	1.4315	46.9	16600	34.042
2008-09-30	6.846	#N/A N/A	106.11	1206.85	0.7924	0.6698	3.4375	1.4354	47.048	16724	33.86
2008-10-01	6.8451	#N/A N/A	105.72	1187.55	0.7874	0.6706	3.4363	1.4378	46.915	16585	33.99
2008-10-02	6.8451	#N/A N/A	105.34	1223.55	0.7726	0.6568	3.4475	1.4504	46.925	16723	34.09
2008-10-03	6.8473	#N/A N/A	105.32	1230.05	0.7741	0.6617	3.4685	1.4503	47.115	16722	34.135
2008-10-06	6.8429	#N/A N/A	101.82	1268.55	0.7222	0.636	3.4885	1.4657	47.425	16600	34.43
2008-10-07	6.8171	#N/A N/A	101.48	1328.3	0.7059	0.6238	3.4935	1.4674	47.395	16610	34.46
2008-10-08	6.8174	#N/A N/A	99.14	1395.5	0.6643	0.6008	3.498	1.4683	47.74	16605	34.355
2008-10-09	6.8203	#N/A N/A	99.82	1381.7	0.6841	0.6073	3.497	1.4748	47.395	16605	34.36
2008-10-10	6.836	#N/A N/A	100.67	1307.6	0.6432	0.5946	3.5083	1.4819	47.67	16580	34.36
2008-10-13	6.8258	#N/A N/A	102.02	1240.43	0.6987	0.6183	3.495	1.4617	47.255	16725	34.24
2008-10-14	6.8338	#N/A N/A	102.08	1207.25	0.697	0.6181	3.4985	1.4635	47.187	16595	34.05
2008-10-15	6.8319	#N/A N/A	99.96	1238.68	0.6617	0.5993	3.514	1.4773	47.55	16724	34.18
2008-10-16	6.8299	#N/A N/A	101.58	1372.5	0.6909	0.6173	3.5265	1.4784	48.095	16590	34.305
2008-10-17	6.8332	#N/A N/A	101.69	1333.9	0.689	0.6119	3.527	1.4794	48.015	16600	34.21
2008-10-20	6.8299	#N/A N/A	101.87	1315	0.7045	0.6233	3.522	1.4763	48.01	16655	34.29
2008-10-21	6.8338	#N/A N/A	100.14	1320.73	0.671	0.6052	3.527	1.4836	48.28	16840	34.38
2008-10-22	6.8342	#N/A N/A	97.67	1362.93	0.673	0.5917	3.546	1.4998	48.742	16849	34.51
2008-10-23	6.8356	#N/A N/A	97.31	1408.65	0.6696	0.5953	3.572	1.5021	48.75	16850	34.537
2008-10-24	6.8438	#N/A N/A	94.32	1421.5	0.6225	0.5565	3.5815	1.508	48.968	16724	34.66
2008-10-27	6.8521	#N/A N/A	92.78	1442.75	0.6013	0.5414	3.5863	1.5113	49.386	16845	34.78
2008-10-28	6.8386	#N/A N/A	98.03	1467.85	0.6413	0.5643	3.581	1.487	49.115	16838	34.885
2008-10-29	6.8485	#N/A N/A	97.39	1426.9	0.668	0.5854	3.5775	1.4885	49.205	16836	34.883
2008-10-30	6.8409	#N/A N/A	98.61	1250	0.6823	0.5918	3.5295	1.4654	48.685	16813	34.868
2008-10-31	6.8388	#N/A N/A	98.47	1290.5	0.6678	0.5827	3.5485	1.4836	48.933	16825	35.04
2008-11-03	6.8381	#N/A N/A	99.12	1262	0.6764	0.5914	3.5233	1.4786	48.497	16720	34.905
2008-11-04	6.8362	#N/A N/A	99.71	1287.73	0.6989	0.6058	3.5328	1.4755	48.425	16721	34.94
2008-11-05	6.8284	#N/A N/A	97.95	1265.6	0.6814	0.5954	3.5223	1.4811	48.01	16842	35
2008-11-06	6.8252	#N/A N/A	97.75	1330.7	0.6656	0.5863	3.5428	1.503	48.55	16721	34.96
2008-11-07	6.8257	#N/A N/A	98.24	1328.7	0.6741	0.5923	3.5525	1.4974	48.8	16964	34.95
2008-11-10	6.8268	#N/A N/A	98.01	1326.3	0.6697	0.5802	3.5455	1.4893	48.46	16945	34.932
2008-11-11	6.8253	#N/A N/A	97.66	1329.78	0.6571	0.5722	3.584	1.5042	48.86	16945	34.95
2008-11-12	6.8298	#N/A N/A	95.01	1359.7	0.6404	0.5615	3.5925	1.5102	48.945	16955	34.98
2008-11-13	6.8299	#N/A N/A	97.68	1391.33	0.6661	0.5716	3.5991	1.5102	49.191	16970	34.99
2008-11-14	6.825	#N/A N/A	97.14	1399.95	0.6481	0.5538	3.5955	1.5179	49.335	16987	34.94
2008-11-17	6.8271	#N/A N/A	96.44	1408.28	0.6489	0.5507	3.5993	1.5224	49.734	16978	35
2008-11-18	6.8282	#N/A N/A	97.03	1448.03	0.6525	0.5527	3.6025	1.5247	49.942	16972	35.015
2008-11-19	6.8301	#N/A N/A	95.74	1446.7	0.6367	0.5415	3.608	1.5302	49.85	16790	34.988
2008-11-20	6.8343	#N/A N/A	93.7	1497.55	0.6107	0.522	3.6235	1.5295	49.94	16973	34.975
2008-11-21	6.8311	#N/A N/A	95.96	1495.25	0.6324	0.5359	3.6205	1.5282	49.85	16972	35.25
2008-11-24	6.8285	#N/A N/A	97.35	1514	0.6541	0.5493	3.6293	1.5082	49.83	16787	35.26
2008-11-25	6.826	#N/A N/A	95.23	1502.15	0.6492	0.5479	3.6208	1.5072	49.475	16973	35.098
2008-11-26	6.8285	#N/A N/A	95.67	1478.15	0.652	0.5525	3.6225	1.51	49.12	16969	35.245
2008-11-27	6.8281	#N/A N/A	95.19	1476.4	0.6568	0.5511	3.6195	1.5094	48.75	16974	35.4
2008-11-28	6.8347	#N/A N/A	95.53	1468.75	0.6553	0.549	3.6235	1.5131	48.925	16972	35.475
2008-12-01	6.8842	#N/A N/A	93.19	1436.8	0.6402	0.5301	3.6289	1.53	48.702	16963	35.76
2008-12-02	6.8872	#N/A N/A	93.18	1464.55	0.6428	0.5318	3.6385	1.5281	49.475	16978	35.585
2008-12-03	6.8822	#N/A N/A	93.3	1467.78	0.649	0.5325	3.64	1.5235	49.151	16980	35.565
2008-12-04	6.8822	#N/A N/A	92.23	1478.15	0.6444	0.5329	3.64	1.5272	49.356	16790	35.653
2008-12-05	6.8812	#N/A N/A	92.84	1475.6	0.6464	0.5333	3.6345	1.5235	49.455	16791	35.7
2008-12-08	6.8809	#N/A N/A	92.82	1448.15	0.6645	0.5475	3.6375	1.5025	48.57	16983	35.43
2008-12-09	6.8735	#N/A N/A	92.13	1447.75	0.6588	0.5424	3.6155	1.5064	48.545	16794	35.38
2008-12-10	6.8636	#N/A N/A	92.77	1393.65	0.6563	0.544	3.6145	1.5002	48.25	16983	35.395
2008-12-11	6.8519	#N/A N/A	91.46	1358.65	0.6718	0.5519	3.5675	1.4881	47.724	16978	35.04
2008-12-12	6.8434	#N/A N/A	91.21	1372.35	0.6644	0.5475	3.579	1.4902	48.081	16973	35.03
2008-12-15	6.85	#N/A N/A	90.65	1366.28	0.6687	0.5544	3.563	1.4754	47.623	16979	34.875
2008-12-16	6.8457	#N/A N/A	89.05	1349.68	0.6943	0.5789	3.5575	1.4601	47.398	16983	34.855
2008-12-17	6.8357	#N/A N/A	87.24	1324.4	0.7039	0.5926	3.5305	1.4339	46.9	16984	34.565
2008-12-18	6.8293	#N/A N/A	89.44	1291.35	0.6871	0.5834	3.4593	1.4415	46.743	16985	34.465
2008-12-19	6.8458	#N/A N/A	89.32	1289.35	0.6802	0.5745	3.4705	1.4571	46.915	16990	34.5
2008-12-22	6.8518	#N/A N/A	90.25	1309	0.6839	0.5722	3.4825	1.4459	47.301	16992	34.537
2008-12-23	6.8488	#N/A N/A	90.98	1337.25	0.6804	0.5675	3.4725	1.4512	47.415	16988	34.635
2008-12-24	6.8398	#N/A N/A	90.46	1307.3	0.6833	0.5753	3.4795	1.4463	47.475	16795	34.595
2008-12-25	6.8308	#N/A N/A	90.38	1306.8	0.6828	0.5737	3.4795	1.4439	47.52	16989	34.795
2008-12-26	6.8413	#N/A N/A	90.82	1299.5	0.6838	0.5756	3.4795	1.4462	47.575	17472	34.98
2008-12-29	6.8526	#N/A N/A	90.68	1265.53	0.6852	0.5758	3.4795	1.4467	47.433	17491	34.995
2008-12-30	6.8309	#N/A N/A	90.34	1259.55	0.6915	0.5781	3.4775	1.4373	47.397	17470	34.76
2008-12-31	6.8277	#N/A N/A	90.64	1259.55	0.7027	0.5793	3.4675	1.4301	47.52	17483	34.74
2009-01-01	6.827	#N/A N/A	90.75	1259.55	0.7054	0.5813	3.4675	1.4349	47.52	#N/A N/A	34.781
2009-01-02	6.83	#N/A N/A	91.84	1322.1	0.7112	0.5861	3.466	1.4577	47.445	17479	34.884
2009-01-05	6.8312	#N/A N/A	93.44	1313.5	0.7175	0.5905	3.4975	1.475	47.14	17472	34.982
2009-01-06	6.8364	#N/A N/A	93.65	1312.25	0.7233	0.5987	3.5075	1.4703	46.945	17460	35.033
2009-01-07	6.8338	#N/A N/A	92.65	1292.6	0.7126	0.5916	3.5	1.4714	46.445	17479	34.877
2009-01-08	6.8347	#N/A N/A	91.21	1333.58	0.7122	0.5963	3.54	1.478	46.902	17472	34.86
2009-01-09	6.8358	#N/A N/A	90.4	1342.75	0.7033	0.5928	3.5405	1.4845	47.14	17476	34.84
2009-01-12	6.837	#N/A N/A	89.22	1358.5	0.6817	0.5757	3.5715	1.4895	47.485	17479	34.9
2009-01-13	6.8346	#N/A N/A	89.38	1354	0.6646	0.5533	3.5775	1.4885	47.552	17475	34.862
2009-01-14	6.8349	#N/A N/A	89.05	1347.7	0.6611	0.5424	3.5695	1.493	47.127	17479	34.92
2009-01-15	6.8365	#N/A N/A	89.84	1392.15	0.6629	0.5375	3.593	1.4945	47.368	17480	34.935
2009-01-16	6.8376	#N/A N/A	90.72	1358.2	0.6733	0.5467	3.5763	1.4896	47.16	17478	34.88
2009-01-19	6.8361	#N/A N/A	90.65	1362.6	0.6667	0.5365	3.5805	1.4958	47.137	17475	34.935
2009-01-20	6.8411	#N/A N/A	89.76	1374.53	0.6508	0.5219	3.6105	1.5072	47.477	17481	34.975
2009-01-21	6.8378	#N/A N/A	89.49	1372.93	0.6618	0.5316	3.6185	1.4973	47.535	17480	34.94
2009-01-22	6.8371	#N/A N/A	88.92	1377.55	0.6554	0.5265	3.614	1.4977	47.38	17481	34.9
2009-01-23	6.8491	#N/A N/A	88.75	1390.7	0.6539	0.5286	3.6265	1.5034	47.395	17477	34.95
2009-01-26	6.8519	#N/A N/A	89.1	1390.9	0.6596	0.5266	3.6273	1.4994	47.255	17477	34.905
2009-01-27	6.8519	#N/A N/A	88.98	1390.9	0.6612	0.5289	3.62	1.505	47.03	17477	34.895
2009-01-28	6.8444	#N/A N/A	90.27	1376.15	0.666	0.5243	3.587	1.5011	46.9	17477	34.92
2009-01-29	6.838	#N/A N/A	90.03	1378.63	0.6523	0.5142	3.599	1.5071	47.2	17477	34.915
2009-01-30	6.8519	#N/A N/A	89.92	1379.6	0.6375	0.5089	3.607	1.5098	47.38	17484	34.97
2009-02-02	6.8478	#N/A N/A	89.45	1390.3	0.6316	0.504	3.6176	1.5132	47.72	17486	34.97
2009-02-03	6.8402	#N/A N/A	89.44	1389.13	0.6512	0.5139	3.6168	1.5047	47.52	17481	34.959
2009-02-04	6.8338	#N/A N/A	89.43	1378.15	0.6434	0.5076	3.623	1.5085	47.51	17479	34.935
2009-02-05	6.8367	#N/A N/A	91.23	1384.35	0.6524	0.517	3.6125	1.5048	47.437	17488	34.972
2009-02-06	6.8349	#N/A N/A	91.9	1383.55	0.6753	0.5316	3.5965	1.4948	47.203	17485	35.015
2009-02-09	6.8339	#N/A N/A	91.47	1381	0.6785	0.5385	3.5893	1.4941	47.003	17469	35
2009-02-10	6.8327	#N/A N/A	90.47	1383.1	0.6548	0.5234	3.588	1.5066	46.769	17485	35.002
2009-02-11	6.8333	#N/A N/A	90.4	1393.5	0.6564	0.5257	3.6077	1.505	47.075	17482	35.082
2009-02-12	6.834	#N/A N/A	90.94	1404.5	0.6524	0.5195	3.6175	1.5086	47.295	17483	35.17
2009-02-13	6.8336	#N/A N/A	91.93	1404.35	0.6568	0.5229	3.605	1.5091	47.11	17483	35.155
2009-02-16	6.8341	#N/A N/A	91.73	1427.28	0.6503	0.5171	3.619	1.5145	47.505	17488	35.182
2009-02-17	6.8415	#N/A N/A	92.41	1455.63	0.6349	0.5074	3.64	1.5298	47.855	17489	35.287
2009-02-18	6.8379	#N/A N/A	93.79	1467.78	0.6371	0.509	3.657	1.5321	47.71	17486	35.385
2009-02-19	6.8354	#N/A N/A	94.2	1481.68	0.6437	0.5085	3.658	1.528	47.97	17486	35.562
2009-02-20	6.8372	#N/A N/A	93.35	1506.13	0.6454	0.5116	3.678	1.5308	48.295	17482	35.705
2009-02-23	6.8392	#N/A N/A	94.61	1488	0.6417	0.5076	3.6525	1.5306	48.015	17479	35.635
2009-02-24	6.8376	#N/A N/A	96.65	1516.65	0.6512	0.5139	3.6635	1.5205	48.221	17480	35.655
2009-02-25	6.8375	#N/A N/A	97.39	1516.18	0.647	0.5095	3.6675	1.5295	48.135	17480	35.77
2009-02-26	6.8392	#N/A N/A	98.52	1517.55	0.6474	0.5083	3.6695	1.5396	48.387	17482	35.965
2009-02-27	6.84	#N/A N/A	97.58	1534.35	0.639	0.5008	3.7044	1.5469	48.797	17479	36.19
2009-03-02	6.8452	#N/A N/A	97.46	1570.65	0.63	0.4927	3.728	1.5544	49.03	17466	36.275
2009-03-03	6.8414	#N/A N/A	98.17	1552.15	0.6378	0.4947	3.7085	1.553	48.805	17477	36.125
2009-03-04	6.8434	#N/A N/A	99.16	1551.23	0.6496	0.5055	3.7135	1.5445	48.69	17476	36.075
2009-03-05	6.8408	#N/A N/A	98.07	1567.7	0.6383	0.4986	3.7275	1.5549	48.635	17479	36.225
2009-03-06	6.8398	#N/A N/A	98.26	1550.45	0.6405	0.5025	3.7175	1.5454	48.505	17481	35.994
2009-03-09	6.8411	#N/A N/A	98.85	1548.75	0.6318	0.493	3.7203	1.5487	48.567	17481	36.145
2009-03-10	6.8402	#N/A N/A	98.67	1510.78	0.6459	0.5033	3.6925	1.5342	48.35	17481	35.962
2009-03-11	6.8406	#N/A N/A	97.28	1470.75	0.6522	0.5134	3.6995	1.5278	48.441	17478	35.978
2009-03-12	6.8389	#N/A N/A	97.72	1496.55	0.6547	0.5205	3.6925	1.5289	48.541	17485	35.87
2009-03-13	6.8382	#N/A N/A	97.95	1483.05	0.6582	0.5251	3.7055	1.5411	48.55	17482	35.95
2009-03-16	6.8383	#N/A N/A	98.18	1440.15	0.6591	0.5302	3.6702	1.5342	48.46	17481	35.82
2009-03-17	6.8371	#N/A N/A	98.6	1408.25	0.6619	0.5306	3.6745	1.5297	48.341	17486	35.81
2009-03-18	6.8348	#N/A N/A	96.23	1420.7	0.6765	0.5446	3.6822	1.5133	48.482	17484	35.755
2009-03-19	6.8284	#N/A N/A	94.52	1396.5	0.6851	0.5535	3.6527	1.5118	48.29	17486	35.4
2009-03-20	6.8278	#N/A N/A	95.94	1412.25	0.6869	0.5587	3.645	1.5162	48.315	17478	35.345
2009-03-23	6.8333	#N/A N/A	96.95	1392.23	0.7052	0.5717	3.6409	1.5086	48.11	17487	35.34
2009-03-24	6.8296	#N/A N/A	97.86	1383.28	0.6955	0.563	3.6263	1.5143	48.155	17700	35.415
2009-03-25	6.8311	#N/A N/A	97.54	1362.35	0.6978	0.5661	3.632	1.5098	48.185	17764	35.465
2009-03-26	6.832	#N/A N/A	98.71	1330.75	0.7016	0.5756	3.628	1.5081	48.157	17787	35.368
2009-03-27	6.8325	#N/A N/A	97.86	1348.18	0.6942	0.5707	3.611	1.5146	48.195	17790	35.405
2009-03-30	6.8365	#N/A N/A	97.26	1391.3	0.6814	0.5634	3.6525	1.523	48.505	17781	35.595
2009-03-31	6.8339	#N/A N/A	98.96	1383.1	0.6913	0.5595	3.6475	1.5229	48.329	17797	35.5
2009-04-01	6.8343	#N/A N/A	98.53	1379.75	0.6993	0.5679	3.6475	1.5189	48.285	17778	35.467
2009-04-02	6.8346	#N/A N/A	99.52	1334.25	0.7152	0.5777	3.605	1.501	48.103	17770	35.305
2009-04-03	6.8351	#N/A N/A	100.32	1340.9	0.7151	0.5857	3.5805	1.505	47.868	17779	35.272
2009-04-06	6.8348	#N/A N/A	100.99	1309.25	0.7139	0.5883	3.5591	1.5071	47.86	17752	35.307
2009-04-07	6.8365	#N/A N/A	100.42	1322.85	0.7109	0.5759	3.5928	1.5131	47.792	17730	35.45
2009-04-08	6.836	#N/A N/A	99.76	1354.75	0.7101	0.5797	3.63	1.5181	48.015	17784	35.445
2009-04-09	6.8347	#N/A N/A	100.42	1322.5	0.7193	0.5832	3.6125	1.514	47.804	17775	35.42
2009-04-10	6.8337	#N/A N/A	100.25	1332.7	0.7196	0.5835	3.616	1.5157	47.744	17770	35.435
2009-04-13	6.8352	#N/A N/A	100.1	1329.5	0.7318	0.5925	3.6293	1.5138	47.795	17765	35.705
2009-04-14	6.8323	#N/A N/A	98.98	1323.25	0.7239	0.5832	3.5945	1.4975	47.702	17757	35.47
2009-04-15	6.8325	#N/A N/A	99.37	1338.23	0.7288	0.5812	3.6078	1.5003	47.7	17802	35.41
2009-04-16	6.8326	#N/A N/A	99.28	1332.1	0.7206	0.5727	3.601	1.4976	47.775	17782	35.365
2009-04-17	6.8325	#N/A N/A	99.16	1331.55	0.7225	0.568	3.6165	1.5012	47.827	17782	35.475
2009-04-20	6.8334	#N/A N/A	97.89	1334.7	0.6966	0.5525	3.631	1.5108	48.101	17815	35.6
2009-04-21	6.8318	#N/A N/A	98.73	1349.25	0.7114	0.564	3.6438	1.506	48.504	17786	35.545
2009-04-22	6.8298	#N/A N/A	98.02	1348.1	0.7054	0.5553	3.6445	1.5073	48.66	17775	35.565
2009-04-23	6.83	#N/A N/A	97.96	1348.15	0.7148	0.5618	3.6251	1.4982	48.606	17804	35.495
2009-04-24	6.8272	#N/A N/A	97.17	1343.05	0.7232	0.5724	3.5823	1.4903	48.48	17767	35.38
2009-04-27	6.8272	#N/A N/A	96.77	1343.3	0.71	0.5657	3.5998	1.4982	48.4	17774	35.46
2009-04-28	6.8268	#N/A N/A	96.45	1356.85	0.7062	0.5588	3.6283	1.4969	48.995	17767	35.42
2009-04-29	6.8245	#N/A N/A	97.66	1340.75	0.727	0.573	3.593	1.4858	48.624	17783	35.345
2009-04-30	6.821	#N/A N/A	98.63	1282.95	0.7256	0.5652	3.5591	1.4812	48.345	17783	35.283
2009-05-01	#N/A N/A	#N/A N/A	99.12	1283	0.7306	0.5698	3.5615	1.4815	48.429	17782	35.29
2009-05-04	6.8223	#N/A N/A	98.8	1272.45	0.74	0.5761	3.5318	1.4712	48.071	17783	35.13
2009-05-05	6.8192	#N/A N/A	98.82	1268.5	0.7426	0.5804	3.5105	1.4736	47.834	17778	35.15
2009-05-06	6.8218	#N/A N/A	98.31	1277.25	0.7483	0.5837	3.5392	1.4723	47.66	17782	35.12
2009-05-07	6.8218	#N/A N/A	99.12	1262.4	0.7539	0.5911	3.5241	1.472	47.43	17767	34.902
2009-05-08	6.8217	#N/A N/A	98.47	1246.9	0.7686	0.6038	3.5211	1.4593	47.255	17770	34.732
2009-05-11	6.824	#N/A N/A	97.49	1237.8	0.7586	0.6001	3.5165	1.4662	47.308	17786	34.572
2009-05-12	6.8218	#N/A N/A	96.45	1242.8	0.765	0.606	3.5151	1.4612	47.158	17774	34.54
2009-05-13	6.8223	#N/A N/A	95.31	1244	0.7532	0.592	3.5245	1.4657	47.385	17767	34.525
2009-05-14	6.8249	#N/A N/A	95.8	1266.9	0.7602	0.5968	3.5465	1.4643	47.755	17760	34.57
2009-05-15	6.826	#N/A N/A	95.21	1257	0.7491	0.5852	3.5498	1.472	47.594	17783	34.58
2009-05-18	6.827	#N/A N/A	96.31	1259.35	0.7658	0.5952	3.559	1.4632	47.441	17782	34.53
2009-05-19	6.8246	#N/A N/A	95.98	1249.25	0.7747	0.6017	3.5285	1.4631	47.28	17782	34.41
2009-05-20	6.8251	#N/A N/A	94.88	1250.9	0.7751	0.6058	3.5365	1.4584	47.265	17783	34.417
2009-05-21	6.8247	#N/A N/A	94.41	1248.68	0.7783	0.611	3.5335	1.4545	47.225	17781	34.375
2009-05-22	6.8232	#N/A N/A	94.78	1247.68	0.7827	0.6201	3.4923	1.442	46.97	17782	34.34
2009-05-25	6.8239	#N/A N/A	94.83	1248.83	0.7822	0.6207	3.4895	1.4466	47.105	17784	34.38
2009-05-26	6.8331	#N/A N/A	95.03	1262.88	0.7862	0.6246	3.5176	1.4495	47.444	17781	34.45
2009-05-27	6.8284	#N/A N/A	95.34	1269.35	0.7757	0.6145	3.5034	1.454	47.395	17773	34.4
2009-05-28	6.8289	#N/A N/A	96.86	1256.78	0.784	0.6233	3.522	1.4526	47.523	17783	34.412
2009-05-29	6.8291	#N/A N/A	95.34	1255.25	0.8011	0.6405	3.4945	1.4441	47.38	17775	34.32
2009-06-01	6.8267	#N/A N/A	96.59	1237.25	0.8101	0.6501	3.4715	1.4419	47.05	17779	34.11
2009-06-02	6.8307	#N/A N/A	95.77	1239.35	0.8209	0.6565	3.4915	1.4367	47.397	17773	34.105
2009-06-03	6.8309	#N/A N/A	95.99	1233.2	0.8008	0.6345	3.486	1.446	47.233	17773	34.042
2009-06-04	6.8337	#N/A N/A	96.58	1250.3	0.8019	0.6345	3.4895	1.4482	47.26	17789	34.14
2009-06-05	6.8331	#N/A N/A	98.64	1243.15	0.7932	0.6264	3.4955	1.4566	47.24	17831	34.22
2009-06-08	6.8373	#N/A N/A	98.49	1252.4	0.7892	0.6205	3.5174	1.4564	47.64	17780	34.345
2009-06-09	6.8354	#N/A N/A	97.38	1264.85	0.8015	0.6271	3.5256	1.4542	47.612	17776	34.165
2009-06-10	6.8332	#N/A N/A	98.12	1246.7	0.8031	0.6261	3.4978	1.4556	47.503	17792	34.105
2009-06-11	6.8368	#N/A N/A	97.64	1252.75	0.8193	0.643	3.5095	1.4487	47.844	17770	34.058
2009-06-12	6.8352	#N/A N/A	98.44	1254.03	0.8124	0.6431	3.504	1.4501	#N/A N/A	17794	34.105
2009-06-15	6.8363	#N/A N/A	97.84	1262	0.7951	0.6311	3.5286	1.4598	48.163	17796	34.12
2009-06-16	6.8335	#N/A N/A	96.39	1256.75	0.7934	0.6301	3.521	1.463	48.293	17793	34.12
2009-06-17	6.8371	#N/A N/A	95.75	1259.75	0.7945	0.6336	3.5315	1.455	48.338	17773	34.153
2009-06-18	6.835	#N/A N/A	96.48	1266.25	0.7984	0.6378	3.5411	1.4559	48.49	17839	34.14
2009-06-19	6.8363	#N/A N/A	96.27	1268.4	0.806	0.6426	3.5371	1.4548	48.402	17801	34.105
2009-06-22	6.8358	#N/A N/A	95.87	1274.38	0.7858	0.6291	3.539	1.4598	48.47	17800	34.13
2009-06-23	6.8348	#N/A N/A	95.22	1290.68	0.7939	0.6397	3.547	1.4525	48.47	17797	34.16
2009-06-24	6.833	#N/A N/A	95.67	1283.55	0.7968	0.6398	3.5375	1.4574	48.212	17801	34.11
2009-06-25	6.8347	#N/A N/A	95.95	1288.85	0.8025	0.6453	3.5335	1.4552	48.345	17852	34.123
2009-06-26	6.834	#N/A N/A	95.19	1284.25	0.8079	0.6455	3.5321	1.4544	48.308	17802	34.07
2009-06-29	6.8337	#N/A N/A	96.06	1286	0.8082	0.651	3.5405	1.4513	48.302	17802	34.045
2009-06-30	6.8305	#N/A N/A	96.36	1273.8	0.8064	0.6457	3.5191	1.4474	48.14	17798	34.057
2009-07-01	6.8331	#N/A N/A	96.66	1267.65	0.8085	0.6393	3.5191	1.444	48.105	17801	34.04
2009-07-02	6.8313	#N/A N/A	95.95	1269.65	0.7938	0.6283	3.52	1.4533	48.15	17799	34.1
2009-07-03	6.8321	#N/A N/A	96.04	1265.9	0.7969	0.6298	3.5265	1.4533	48.095	17796	34.092
2009-07-06	6.8344	#N/A N/A	95.35	1268.5	0.7977	0.6367	3.5462	1.4543	48.241	17802	34.115
2009-07-07	6.8328	#N/A N/A	94.9	1273.18	0.7891	0.6289	3.5455	1.4597	48.335	17804	34.11
2009-07-08	6.8329	#N/A N/A	92.88	1276.25	0.7786	0.6261	3.5633	1.464	48.305	17803	34.09
2009-07-09	6.8318	#N/A N/A	93	1278.95	0.7829	0.6298	3.5645	1.4586	48.09	17802	34.07
2009-07-10	6.8327	#N/A N/A	92.55	1282.5	0.7788	0.6276	3.5778	1.4623	48.285	17806	34.063
2009-07-13	6.8328	#N/A N/A	92.97	1316.5	0.7832	0.6323	3.5975	1.4609	48.39	17804	34.162
2009-07-14	6.8329	#N/A N/A	93.51	1293.25	0.7929	0.6389	3.584	1.46	48.27	17807	34.162
2009-07-15	6.832	#N/A N/A	94.23	1278.35	0.8032	0.6488	3.5652	1.4514	48.05	17794	34.065
2009-07-16	6.8312	#N/A N/A	93.93	1265.75	0.8062	0.6486	3.5705	1.4505	48.07	17808	34.087
2009-07-17	6.8317	#N/A N/A	94.2	1259.3	0.8024	0.6447	3.5725	1.4508	48.07	17806	34.055
2009-07-20	6.832	#N/A N/A	94.19	1250.1	0.8166	0.6576	3.5398	1.4401	47.97	17810	34.005
2009-07-21	6.8305	#N/A N/A	93.75	1248.7	0.8182	0.6579	3.542	1.441	48.04	17856	34.013
2009-07-22	6.8313	#N/A N/A	93.68	1248.05	0.8157	0.6585	3.553	1.4418	48.16	17806	34.035
2009-07-23	6.831	#N/A N/A	94.93	1248.78	0.812	0.6537	3.54	1.4426	48.1	17808	34.01
2009-07-24	6.8316	#N/A N/A	94.79	1249.55	0.8172	0.6558	3.532	1.44	48.065	17813	33.975
2009-07-27	6.8311	#N/A N/A	95.19	1244.05	0.8227	0.6567	3.519	1.4398	48.03	17815	33.965
2009-07-28	6.8309	#N/A N/A	94.55	1236.6	0.8269	0.6578	3.5105	1.4411	48.025	17814	33.968
2009-07-29	6.8324	#N/A N/A	94.99	1239.95	0.8175	0.6574	3.5318	1.4473	48.11	17816	34.03
2009-07-30	6.8323	#N/A N/A	95.56	1236.7	0.8257	0.6522	3.5325	1.444	48.105	17815	34.055
2009-07-31	6.8321	#N/A N/A	94.68	1228.43	0.8359	0.6618	3.5225	1.4392	48.055	17818	34.03
2009-08-03	6.8308	#N/A N/A	95.27	1222.4	0.842	0.6683	3.5088	1.4328	48.06	17816	34
2009-08-04	6.8301	#N/A N/A	95.23	1218.05	0.8444	0.6737	3.4945	1.4329	47.845	17814	33.985
2009-08-05	6.8311	#N/A N/A	94.97	1224.4	0.8406	0.6729	3.4975	1.4334	47.86	17810	33.965
2009-08-06	6.8313	#N/A N/A	95.46	1222.55	0.8395	0.6706	3.4913	1.437	47.755	17813	33.98
2009-08-07	6.8319	#N/A N/A	97.57	1224.9	0.8372	0.6721	3.5005	1.4407	47.75	17814	33.995
2009-08-10	6.8343	#N/A N/A	97.15	1228.05	0.8374	0.6767	3.5035	1.4443	47.7	17812	34.032
2009-08-11	6.8351	#N/A N/A	96	1239.2	0.8291	0.6672	3.5095	1.448	47.71	17808	34.055
2009-08-12	6.8351	#N/A N/A	96.06	1246.6	0.8337	0.6718	3.5325	1.4438	48.06	17811	34.08
2009-08-13	6.8337	#N/A N/A	95.48	1237.35	0.8429	0.679	3.514	1.4418	47.93	17807	34.045
2009-08-14	6.8344	#N/A N/A	94.94	1239.13	0.8329	0.6783	3.518	1.4433	48.055	17812	34.035
2009-08-17	6.8362	#N/A N/A	94.51	1256.88	0.8205	0.6676	3.5425	1.4521	48.38	17814	34.075
2009-08-18	6.8338	#N/A N/A	94.69	1246.75	0.8268	0.6748	3.5385	1.4475	48.255	17798	34.05
2009-08-19	6.8341	#N/A N/A	94.08	1255.85	0.8287	0.674	3.5465	1.4484	48.5	17817	34.05
2009-08-20	6.8318	#N/A N/A	94.2	1246.88	0.8313	0.6772	3.5275	1.4403	48.42	17815	34.02
2009-08-21	6.8313	#N/A N/A	94.38	1249.85	0.8348	0.683	3.5195	1.4405	48.41	17816	34.015
2009-08-24	6.8314	#N/A N/A	94.56	1240	0.8389	0.6851	3.5093	1.4434	48.43	17818	34.015
2009-08-25	6.832	#N/A N/A	94.19	1248.15	0.8357	0.6843	3.5195	1.4422	48.51	17821	34.02
2009-08-26	6.8311	#N/A N/A	94.26	1245.45	0.8284	0.6815	3.524	1.4448	48.735	17820	34.015
2009-08-27	6.8318	#N/A N/A	93.52	1248.9	0.8392	0.6875	3.5316	1.442	48.87	17822	34.025
2009-08-28	6.8301	#N/A N/A	93.6	1244.25	0.8411	0.6841	3.5225	1.4421	48.795	17820	34.015
2009-08-31	6.8308	#N/A N/A	93.12	1248.95	0.8439	0.6851	3.5215	1.4412	48.802	17823	34.015
2009-09-01	6.8304	#N/A N/A	92.92	1240.8	0.826	0.6752	3.5275	1.4441	48.75	17825	34.02
2009-09-02	6.831	#N/A N/A	92.22	1249.8	0.8337	0.673	3.54	1.4423	48.9	17820	34.06
2009-09-03	6.8305	#N/A N/A	92.64	1245.95	0.8403	0.6776	3.528	1.44	48.71	17818	34.055
2009-09-04	6.83	#N/A N/A	93.01	1241.2	0.8507	0.6874	3.5255	1.4378	48.62	17824	34.075
2009-09-07	6.829	#N/A N/A	93.08	1233.48	0.8557	0.6928	3.5145	1.4336	48.62	17825	34.045
2009-09-08	6.8276	#N/A N/A	92.33	1233.2	0.8617	0.6961	3.502	1.4261	48.355	17827	34.03
2009-09-09	6.8287	#N/A N/A	92.04	1226.83	0.8624	0.6959	3.496	1.4235	48.41	17825	34.02
2009-09-10	6.8293	#N/A N/A	91.73	1224.47	0.864	0.7039	3.4995	1.4249	48.363	17832	34.005
2009-09-11	6.829	#N/A N/A	90.71	1221.75	0.8634	0.7074	3.4928	1.4217	48.33	17831	33.95
2009-09-14	6.829	#N/A N/A	90.94	1225.05	0.8622	0.7011	3.5082	1.4227	48.49	17833	33.945
2009-09-15	6.829	#N/A N/A	91.05	1218.45	0.8634	0.705	3.5005	1.4191	48.335	17835	33.905
2009-09-16	6.8259	#N/A N/A	90.93	1211.22	0.8735	0.7141	3.4791	1.4118	48.05	17833	33.73
2009-09-17	6.8266	#N/A N/A	91.08	1204.6	0.8728	0.7107	3.4712	1.4147	47.745	17834	33.72
2009-09-18	6.8278	#N/A N/A	91.29	1207.8	0.8675	0.7093	3.4788	1.4149	47.7	17835	33.705
2009-09-21	6.829	#N/A N/A	91.93	1204.4	0.863	0.7069	3.4787	1.4185	47.69	17837	33.725
2009-09-22	6.827	#N/A N/A	91.1	1203.75	0.8735	0.719	3.48	1.4122	47.517	17840	33.61
2009-09-23	6.8261	#N/A N/A	91.29	1194.45	0.8697	0.7197	3.464	1.4136	47.44	17838	33.55
2009-09-24	6.8273	#N/A N/A	91.28	1195.55	0.865	0.7159	3.4625	1.4187	47.292	17826	33.6
2009-09-25	6.8286	#N/A N/A	89.64	1186	0.868	0.7192	3.47	1.4162	47.315	17842	33.565
2009-09-28	6.8274	#N/A N/A	89.63	1195.8	0.8725	0.7165	3.48	1.4182	47.61	17841	33.557
2009-09-29	6.828	#N/A N/A	90.09	1186	0.8703	0.7143	3.483	1.4181	47.59	17841	33.625
2009-09-30	6.8264	#N/A N/A	89.71	1178.05	0.8828	0.7232	3.4615	1.4097	47.337	17841	33.44
2009-10-01	6.8265	#N/A N/A	89.61	1178.25	0.8697	0.7149	3.4645	1.4138	47.053	17841	33.505
2009-10-02	6.8264	#N/A N/A	89.81	1174.3	0.8652	0.716	3.479	1.4161	47.095	17839	33.485
2009-10-05	6.8264	#N/A N/A	89.54	1173.75	0.8779	0.7305	3.463	1.4089	46.701	17828	33.44
2009-10-06	6.8263	#N/A N/A	88.83	1170.18	0.8902	0.7344	3.436	1.4017	46.592	17845	33.345
2009-10-07	6.8265	#N/A N/A	88.61	1170.53	0.8912	0.7364	3.4175	1.3996	46.6	17845	33.39
2009-10-08	6.826	#N/A N/A	88.39	1167.15	0.9062	0.7428	3.392	1.389	46.46	17847	33.315
2009-10-09	6.8255	#N/A N/A	89.79	1164.38	0.9038	0.7343	3.3983	1.3959	46.46	17848	33.325
2009-10-12	6.8233	#N/A N/A	89.83	1169.95	0.9073	0.7333	3.4008	1.3986	46.585	17851	33.335
2009-10-13	6.8266	#N/A N/A	89.71	1168.8	0.9089	0.7393	3.3915	1.3956	46.475	17853	33.285
2009-10-14	6.8264	#N/A N/A	89.45	1164.8	0.915	0.7397	3.373	1.3899	46.45	17841	33.36
2009-10-15	6.8284	#N/A N/A	90.56	1155.15	0.9206	0.7445	3.3605	1.39	46.33	17851	33.47
2009-10-16	6.8268	#N/A N/A	90.89	1164	0.9165	0.7408	3.371	1.3924	46.66	17854	33.425
2009-10-19	6.8268	#N/A N/A	90.55	1171.2	0.9292	0.7567	3.3753	1.3896	46.67	17852	33.34
2009-10-20	6.8266	#N/A N/A	90.78	1165.83	0.9238	0.7496	3.3675	1.3955	46.76	17854	33.41
2009-10-21	6.8275	#N/A N/A	90.97	1179.1	0.9292	0.7605	3.3773	1.3903	46.91	17854	33.415
2009-10-22	6.8291	#N/A N/A	91.3	1189.75	0.9269	0.7578	3.4005	1.392	47.245	17855	33.46
2009-10-23	6.8286	#N/A N/A	92.06	1181.25	0.9224	0.7545	3.3825	1.395	46.98	17856	33.465
2009-10-26	6.8278	#N/A N/A	92.19	1177.9	0.9162	0.7477	3.3795	1.398	46.995	17855	33.38
2009-10-27	6.8295	#N/A N/A	91.8	1184.5	0.9166	0.7442	3.4025	1.3977	47.27	17854	33.39
2009-10-28	6.8281	#N/A N/A	90.76	1195.35	0.8971	0.7211	3.423	1.4037	47.475	17852	33.47
2009-10-29	6.828	#N/A N/A	91.41	1195.9	0.915	0.7329	3.4255	1.3976	47.73	17859	33.46
2009-10-30	6.8275	#N/A N/A	90.09	1182.05	0.8997	0.7181	3.4125	1.4004	47.63	17862	33.455
2009-11-02	6.8279	#N/A N/A	90.21	1182.5	0.904	0.7182	3.4266	1.4002	47.712	17861	33.457
2009-11-03	6.8279	#N/A N/A	90.34	1182.05	0.9024	0.7205	3.4315	1.3997	47.747	17861	33.465
2009-11-04	6.827	#N/A N/A	90.73	1178.4	0.9099	0.7242	3.418	1.3956	47.53	17860	33.38
2009-11-05	6.8276	#N/A N/A	90.71	1179.72	0.9102	0.7213	3.4215	1.3955	47.612	17862	33.405
2009-11-06	6.8274	#N/A N/A	89.88	1167.45	0.9189	0.7251	3.4	1.3928	47.2	17867	33.362
2009-11-09	6.827	#N/A N/A	89.93	1160.8	0.9297	0.7432	3.379	1.3864	46.9	17867	33.315
2009-11-10	6.8268	#N/A N/A	89.81	1162	0.9304	0.7435	3.385	1.388	46.905	17870	33.355
2009-11-11	6.8259	#N/A N/A	89.87	1157.95	0.9298	0.7389	3.3775	1.3869	46.72	17870	33.325
2009-11-12	6.8267	#N/A N/A	90.37	1157.5	0.9235	0.7329	3.3823	1.3901	46.87	17862	33.275
2009-11-13	6.8263	#N/A N/A	89.66	1160.33	0.933	0.7435	3.376	1.3858	46.677	17870	33.237
2009-11-16	6.8269	#N/A N/A	89.06	1154.93	0.9369	0.7484	3.3668	1.3843	46.57	17872	33.2
2009-11-17	6.8266	#N/A N/A	89.25	1154.3	0.9306	0.7453	3.3635	1.3852	46.7	17873	33.2
2009-11-18	6.827	#N/A N/A	89.32	1153.13	0.9295	0.7462	3.3675	1.3835	46.762	17875	33.16
2009-11-19	6.8285	#N/A N/A	88.98	1157.15	0.9186	0.7311	3.3905	1.3882	47.08	17875	33.15
2009-11-20	6.8279	#N/A N/A	88.89	1159.05	0.9147	0.7242	3.3855	1.3888	47.1	17876	33.24
2009-11-23	6.8311	#N/A N/A	88.97	1155.78	0.9239	0.7326	3.376	1.3855	46.895	17878	33.21
2009-11-24	6.8304	#N/A N/A	88.5	1156.85	0.9192	0.7259	3.389	1.3854	47.06	17874	33.22
2009-11-25	6.8273	#N/A N/A	87.35	1153.4	0.9321	0.7325	3.3748	1.3795	46.72	17886	33.123
2009-11-26	6.8266	#N/A N/A	86.59	1155.35	0.9137	0.7154	3.3843	1.3848	46.82	18488	33.155
2009-11-27	6.8285	#N/A N/A	86.53	1175.35	0.9063	0.7111	3.391	1.3882	47.205	18491	33.237
2009-11-30	6.8274	#N/A N/A	86.41	1162.85	0.916	0.716	3.3925	1.3842	47.205	18485	33.225
2009-12-01	6.8262	#N/A N/A	86.68	1161.13	0.925	0.7259	3.3835	1.3805	46.86	18490	33.18
2009-12-02	6.8263	#N/A N/A	87.39	1153.93	0.9248	0.7221	3.376	1.3803	46.51	18486	33.155
2009-12-03	6.827	#N/A N/A	88.26	1155.2	0.9239	0.7217	3.3715	1.3819	46.25	18482	33.13
2009-12-04	6.827	#N/A N/A	90.56	1152.93	0.9147	0.7164	3.381	1.3889	46	18481	33.222
2009-12-07	6.8294	#N/A N/A	89.51	1153.38	0.9127	0.7133	3.398	1.3895	46.1	18474	33.145
2009-12-08	6.8276	#N/A N/A	88.43	1155.2	0.9038	0.7071	3.394	1.3942	46.05	18475	33.18
2009-12-09	6.8276	#N/A N/A	87.87	1161.7	0.9086	0.7189	3.398	1.3919	46.335	18473	33.145
2009-12-10	6.8268	#N/A N/A	88.2	1165.43	0.9166	0.7287	3.3975	1.3895	46.22	18474	33.12
2009-12-11	6.8277	#N/A N/A	89.1	1164.05	0.9127	0.7251	3.3985	1.3917	46.13	18477	33.09
2009-12-14	6.8283	#N/A N/A	88.62	1157.13	0.9167	0.7278	3.411	1.3905	46.085	18479	33.135
2009-12-15	6.828	#N/A N/A	89.61	1161.55	0.9062	0.7217	3.4135	1.3957	46.2	18387	33.15
2009-12-16	6.828	#N/A N/A	89.78	1165	0.9007	0.7206	3.424	1.3972	46.25	18446	33.175
2009-12-17	6.8285	#N/A N/A	89.97	1177.85	0.8867	0.7104	3.4377	1.4036	46.613	18470	33.23
2009-12-18	6.8281	#N/A N/A	90.5	1176	0.8902	0.7115	3.4375	1.4028	46.61	18476	33.16
2009-12-21	6.8286	#N/A N/A	91.17	1183.65	0.8815	0.7054	3.4355	1.4063	46.67	18457	33.258
2009-12-22	6.8278	#N/A N/A	91.84	1180.05	0.8759	0.6996	3.4335	1.407	46.49	18473	33.255
2009-12-23	6.8284	#N/A N/A	91.64	1183.6	0.8799	0.7046	3.4367	1.4079	46.51	18456	33.345
2009-12-24	6.8279	#N/A N/A	91.54	1175.05	0.883	0.706	3.4315	1.4063	46.51	18479	33.345
2009-12-25	6.8271	#N/A N/A	91.3	1174.6	0.8842	0.7059	3.429	1.4066	#N/A N/A	18474	33.35
2009-12-28	6.8302	#N/A N/A	91.63	1170.18	0.887	0.7082	3.4285	1.4052	46.33	18437	33.345
2009-12-29	6.8293	#N/A N/A	92	1171.25	0.8949	0.7173	3.4325	1.4051	46.2	18437	33.34
2009-12-30	6.8255	#N/A N/A	92.44	1164.7	0.8945	0.722	3.4285	1.405	46.2	18437	33.355
2009-12-31	6.8271	#N/A N/A	93.03	1164	0.8977	0.7228	3.4265	1.4049	46.16	18479	33.37
2010-01-01	#N/A N/A	#N/A N/A	93.04	#N/A N/A	0.898	0.7231	3.424	1.4038	#N/A N/A	#N/A N/A	33.34
2010-01-04	6.8273	#N/A N/A	92.51	1154.6	0.9126	0.7344	3.4032	1.3988	45.938	18437	33.21
2010-01-05	6.8272	#N/A N/A	91.72	1140.5	0.9119	0.7346	3.3874	1.3978	45.92	18437	33.16
2010-01-06	6.8274	#N/A N/A	92.32	1136.4	0.9198	0.7378	3.3845	1.3957	46.01	18479	33.14
2010-01-07	6.8275	#N/A N/A	93.37	1135.35	0.9174	0.7319	3.371	1.3986	45.83	18456	33.145
2010-01-08	6.8276	#N/A N/A	92.66	1130.75	0.9248	0.7366	3.376	1.3945	45.81	18437	33.107
2010-01-11	6.8263	#N/A N/A	92.09	1119.95	0.9296	0.7414	3.3365	1.3875	45.58	18467	33.035
2010-01-12	6.8271	#N/A N/A	90.98	1123.75	0.92	0.7385	3.3425	1.3907	45.652	18437	32.995
2010-01-13	6.8267	#N/A N/A	91.37	1125.45	0.9242	0.7405	3.3492	1.3893	45.85	18472	33.035
2010-01-14	6.8272	#N/A N/A	91.21	1120.75	0.9318	0.7426	3.339	1.3876	45.75	18472	32.865
2010-01-15	6.827	#N/A N/A	90.77	1123.08	0.9228	0.7379	3.3395	1.3908	45.82	18475	32.875
2010-01-18	6.8269	#N/A N/A	90.79	1124.6	0.9263	0.7389	3.3415	1.3899	45.9	18440	32.851
2010-01-19	6.8277	#N/A N/A	91.15	1127.3	0.9232	0.7354	3.339	1.3916	45.85	18437	32.92
2010-01-20	6.8271	#N/A N/A	91.24	1138.05	0.9101	0.7217	3.362	1.4009	46.07	18439	32.97
2010-01-21	6.8269	#N/A N/A	90.43	1137.3	0.8998	0.7101	3.3775	1.4048	45.99	18474	32.98
2010-01-22	6.827	#N/A N/A	89.82	1150.85	0.9007	0.7097	3.3965	1.4046	46.19	18474	33.022
2010-01-25	6.827	#N/A N/A	90.28	1150.15	0.9042	0.7139	3.3994	1.3988	46.235	18474	32.97
2010-01-26	6.8268	#N/A N/A	89.65	1163.25	0.8986	0.7083	3.4215	1.4038	46.59	18472	33.045
2010-01-27	6.8269	#N/A N/A	90.01	1159.9	0.8954	0.7065	3.4252	1.4045	46.69	18472	33.04
2010-01-28	6.8268	#N/A N/A	89.92	1151.5	0.8946	0.7049	3.406	1.4048	46.59	18470	33.105
2010-01-29	6.8269	#N/A N/A	90.27	1161.65	0.8838	0.701	3.4098	1.4073	46.5	18437	33.188
2010-02-01	6.8275	#N/A N/A	90.61	1169.45	0.8914	0.7084	3.4148	1.4102	46.63	18472	33.13
2010-02-02	6.8272	#N/A N/A	90.38	1159.83	0.8864	0.7122	3.4185	1.4087	46.385	18438	33.135
2010-02-03	6.8266	#N/A N/A	90.98	1149.25	0.883	0.7025	3.402	1.4129	46.011	18437	33.025
2010-02-04	6.8269	#N/A N/A	89.06	1150.9	0.8646	0.6873	3.419	1.4216	46.17	18472	33.162
2010-02-05	6.8265	#N/A N/A	89.25	1169.45	0.8684	0.6895	3.444	1.4223	46.562	18469	33.162
2010-02-08	6.8266	#N/A N/A	89.26	1171.88	0.8647	0.683	3.4405	1.4241	46.59	18472	33.24
2010-02-09	6.8268	#N/A N/A	89.7	1163.75	0.8787	0.6962	3.4365	1.4168	46.39	18437	33.16
2010-02-10	6.832	#N/A N/A	89.94	1160.2	0.8755	0.6928	3.4327	1.418	46.432	18467	33.21
2010-02-11	6.8339	#N/A N/A	89.77	1156.85	0.8903	0.6987	3.4275	1.4124	46.22	18740	33.17
2010-02-12	6.8334	#N/A N/A	89.96	1151.4	0.8878	0.6975	3.4176	1.4117	46.25	18875	33.19
2010-02-15	#N/A N/A	#N/A N/A	90.02	1156	0.8884	0.6965	3.4229	1.4133	46.28	#N/A N/A	33.18
2010-02-16	#N/A N/A	#N/A N/A	90.14	1151.55	0.9022	0.7072	3.4229	1.4045	46.11	#N/A N/A	33.15
2010-02-17	#N/A N/A	#N/A N/A	91.26	1142.2	0.8995	0.7039	3.386	1.4073	45.985	#N/A N/A	33.147
2010-02-18	#N/A N/A	#N/A N/A	91.81	1150.47	0.8941	0.6982	3.401	1.4106	46.175	#N/A N/A	33.2
2010-02-19	#N/A N/A	#N/A N/A	91.52	1160.5	0.8988	0.6995	3.4135	1.4118	46.276	#N/A N/A	33.09
2010-02-22	6.8265	#N/A N/A	91.14	1147.4	0.9004	0.7016	3.401	1.4098	46.153	18838	33.14
2010-02-23	6.8265	#N/A N/A	90.22	1148.3	0.8914	0.6921	3.3927	1.4109	46.045	18908	33.06
2010-02-24	6.827	#N/A N/A	90.15	1153.25	0.8937	0.6934	3.4015	1.4103	46.165	19013	33.065
2010-02-25	6.8268	#N/A N/A	89.08	1163.25	0.8883	0.6918	3.406	1.4093	46.28	18938	33.09
2010-02-26	6.8261	#N/A N/A	88.97	1159.85	0.8954	0.6982	3.4028	1.4064	46.13	19025	33.06
2010-03-01	6.8263	#N/A N/A	89.13	1154.15	0.9009	0.6997	3.387	1.4059	46.115	19075	32.835
2010-03-02	6.8266	#N/A N/A	88.85	1152.65	0.9035	0.696	3.385	1.4033	46.088	19025	32.72
2010-03-03	6.8258	#N/A N/A	88.47	1146.4	0.9059	0.6946	3.3733	1.3995	46.015	18991	32.688
2010-03-04	6.8265	#N/A N/A	89.02	1145.35	0.9001	0.6866	3.3715	1.4014	46.09	18965	32.643
2010-03-05	6.8265	#N/A N/A	90.28	1140.3	0.9077	0.6969	3.364	1.4017	46.05	19065	32.678
2010-03-08	6.8264	#N/A N/A	90.31	1132.53	0.9092	0.7009	3.3405	1.3996	45.82	19090	32.73
2010-03-09	6.8264	#N/A N/A	89.97	1134.68	0.9141	0.7029	3.3423	1.4	45.76	18985	32.75
2010-03-10	6.826	#N/A N/A	90.52	1130.93	0.9155	0.7021	3.321	1.3987	45.65	19065	32.65
2010-03-11	6.8266	#N/A N/A	90.51	1133.43	0.9154	0.7004	3.3198	1.3979	45.718	19068	32.68
2010-03-12	6.8256	#N/A N/A	90.56	1128.2	0.9152	0.7018	3.307	1.3942	45.66	19083	32.54
2010-03-15	6.8262	#N/A N/A	90.53	1134.75	0.9146	0.7015	3.3188	1.3971	45.715	19090	32.555
2010-03-16	6.826	#N/A N/A	90.31	1132.65	0.9185	0.7099	3.3235	1.3951	45.72	19080	32.418
2010-03-17	6.8259	#N/A N/A	90.31	1128.4	0.9237	0.7141	3.2988	1.3927	45.593	19080	32.265
2010-03-18	6.8264	#N/A N/A	90.39	1133.85	0.9207	0.7146	3.3073	1.3954	45.69	18989	32.305
2010-03-19	6.8266	#N/A N/A	90.55	1132.8	0.9154	0.7082	3.3035	1.3986	45.535	18990	32.31
2010-03-22	6.8267	#N/A N/A	90.14	1135.6	0.9183	0.7064	3.3185	1.4016	45.68	19065	32.33
2010-03-23	6.8264	#N/A N/A	90.4	1136.9	0.9188	0.7075	3.3177	1.4007	45.59	19068	32.33
2010-03-24	6.8267	#N/A N/A	92.3	1137.8	0.9074	0.702	3.3175	1.4063	45.55	19078	32.36
2010-03-25	6.8271	#N/A N/A	92.73	1142.45	0.9074	0.7036	3.3183	1.4079	45.603	19070	32.445
2010-03-26	6.8271	#N/A N/A	92.52	1138.8	0.9041	0.704	3.307	1.4036	45.51	19083	32.4
2010-03-29	6.8265	#N/A N/A	92.46	1135.38	0.9177	0.7096	3.2725	1.3991	45.3	19055	32.35
2010-03-30	6.8258	#N/A N/A	92.77	1130.1	0.9197	0.7102	3.2685	1.3996	45.288	19090	32.34
2010-03-31	6.8259	#N/A N/A	93.47	1131.3	0.9172	0.7106	3.2638	1.399	45.17	19069	32.335
2010-04-01	6.8264	#N/A N/A	93.82	1126.25	0.9211	0.7082	3.2575	1.3971	45.17	19090	32.35
2010-04-02	6.8257	#N/A N/A	94.61	1125.85	0.9194	0.706	3.248	1.4004	45.17	19040	32.35
2010-04-05	#N/A N/A	#N/A N/A	94.37	1123.05	0.9214	0.7032	3.2301	1.3972	44.995	19078	32.38
2010-04-06	6.8258	#N/A N/A	93.79	1123.1	0.9284	0.7067	3.2135	1.3963	44.93	19069	32.365
2010-04-07	6.8254	#N/A N/A	93.36	1120.6	0.9268	0.707	3.2113	1.3957	44.8	19028	32.36
2010-04-08	6.8243	#N/A N/A	93.38	1123.25	0.9288	0.7072	3.2088	1.3946	44.95	19025	32.285
2010-04-09	6.8236	#N/A N/A	93.18	1118.15	0.9332	0.7162	3.1898	1.3898	44.67	19025	32.24
2010-04-12	6.8258	#N/A N/A	93.24	1114.13	0.9275	0.7122	3.2105	1.391	44.74	19018	32.345
2010-04-13	6.8256	#N/A N/A	93.2	1123.9	0.9291	0.7137	3.224	1.3929	44.675	19008	32.355
2010-04-14	6.8258	#N/A N/A	93.23	1112.15	0.9351	0.7146	3.2008	1.3732	44.525	18993	32.26
2010-04-15	6.8261	#N/A N/A	93.03	1107.55	0.9345	0.7119	3.1945	1.3741	44.355	18994	32.22
2010-04-16	6.8255	#N/A N/A	92.17	1110.23	0.9243	0.7085	3.1905	1.3756	44.38	18968	32.25
2010-04-19	6.8275	#N/A N/A	92.4	1118	0.9239	0.7112	3.2165	1.3782	44.63	18975	32.165
2010-04-20	6.8254	#N/A N/A	93.22	1117.85	0.9318	0.7117	3.206	1.3751	44.555	18975	32.175
2010-04-21	6.8276	#N/A N/A	93.19	1107.65	0.9268	0.7098	3.1975	1.3727	44.37	18963	32.225
2010-04-22	6.8264	#N/A N/A	93.49	1108.15	0.9275	0.7109	3.1963	1.3729	44.35	18963	32.285
2010-04-23	6.8274	#N/A N/A	93.97	1108.85	0.9278	0.7173	3.1916	1.3704	44.33	18970	32.215
2010-04-26	6.8266	#N/A N/A	93.96	1103.8	0.9269	0.7234	3.1825	1.3671	44.23	18963	32.195
2010-04-27	6.8258	#N/A N/A	93.27	1110.15	0.9155	0.7113	3.1878	1.3737	44.43	18930	32.265
2010-04-28	6.8254	#N/A N/A	94.03	1118.75	0.9253	0.7209	3.218	1.3736	44.8	18953	32.32
2010-04-29	6.826	#N/A N/A	94.03	1114.85	0.9277	0.7237	3.198	1.3696	44.65	18959	32.275
2010-04-30	6.8253	#N/A N/A	93.85	1108.3	0.9243	0.727	3.1838	1.3707	44.46	18958	32.395
2010-05-03	6.8253	#N/A N/A	94.54	1118.4	0.9261	0.7308	3.2103	1.3707	44.638	18958	32.358
2010-05-04	6.8268	#N/A N/A	94.54	1115.35	0.9089	0.7202	3.2123	1.3811	44.648	18970	32.315
2010-05-05	6.8264	#N/A N/A	93.81	1132.5	0.9062	0.7172	3.2328	1.3922	45.018	18963	32.37
2010-05-06	6.8266	#N/A N/A	90.58	1141.4	0.8851	0.7106	3.2548	1.4031	45.385	18965	32.255
2010-05-07	6.8258	#N/A N/A	91.59	1155.45	0.888	0.7144	3.2735	1.3959	45.558	18990	32.27
2010-05-10	6.8266	#N/A N/A	93.3	1132.08	0.9028	0.7227	3.1985	1.3811	45.37	19005	32.27
2010-05-11	6.8293	#N/A N/A	92.65	1135.78	0.8952	0.7164	3.2105	1.3797	45.005	18995	32.32
2010-05-12	6.8272	#N/A N/A	93.24	1143.7	0.8936	0.7132	3.2045	1.38	45.035	19010	32.285
2010-05-13	6.828	#N/A N/A	92.75	1128.1	0.8961	0.7149	3.1975	1.3833	44.805	18985	32.36
2010-05-14	6.8266	#N/A N/A	92.47	1130.93	0.8859	0.7072	3.1925	1.388	44.768	19013	32.37
2010-05-17	6.8277	#N/A N/A	92.59	1153.8	0.8774	0.6969	3.2263	1.3895	45.2	18993	32.38
2010-05-18	6.8274	#N/A N/A	92.23	1146.58	0.8645	0.6941	3.2123	1.3958	45.24	18990	32.32
2010-05-19	6.8275	#N/A N/A	91.71	1165.08	0.8472	0.6778	3.2535	1.3982	45.753	18998	32.37
2010-05-20	6.8277	#N/A N/A	89.69	1194.8	0.8172	0.6661	3.273	1.4075	45.99	18978	32.26
2010-05-21	6.8278	#N/A N/A	90	1228.5	0.8318	0.6786	3.3205	1.4057	46.5	18983	32.4
2010-05-24	6.8287	#N/A N/A	90.29	1214.25	0.8265	0.669	3.3195	1.4081	46.56	18985	32.425
2010-05-25	6.8315	#N/A N/A	90.23	1251.1	0.8278	0.6702	3.363	1.413	47.127	18978	32.54
2010-05-26	6.829	#N/A N/A	89.92	1252.28	0.8215	0.6629	3.3225	1.4107	46.71	18985	32.56
2010-05-27	6.8312	#N/A N/A	91.04	1224.1	0.8514	0.6838	3.296	1.4009	46.47	18980	32.55
2010-05-28	6.8315	#N/A N/A	91.06	1194.6	0.8474	0.679	3.293	1.4051	46.124	18975	32.56
2010-05-31	6.8278	#N/A N/A	91.27	1202.24	0.8459	0.6805	3.2615	1.3997	46.25	18980	32.52
2010-06-01	6.8306	#N/A N/A	90.95	1216.18	0.8312	0.675	3.3128	1.413	46.653	18988	32.6
2010-06-02	6.8298	#N/A N/A	92.13	1234.5	0.8421	0.6817	3.3013	1.4035	46.73	18982	32.58
2010-06-03	6.8283	#N/A N/A	92.71	1197.65	0.8448	0.6847	3.2655	1.4073	46.33	18973	32.6
2010-06-04	6.8288	#N/A N/A	91.9	1201.8	0.8234	0.6707	3.275	1.4133	46.3	18970	32.62
2010-06-07	6.8324	#N/A N/A	91.37	1235.35	0.8104	0.6587	3.333	1.4179	46.835	18975	32.635
2010-06-08	6.8296	#N/A N/A	91.46	1233.48	0.8278	0.6672	3.326	1.4142	46.668	18980	32.575
2010-06-09	6.828	#N/A N/A	91.3	1248.83	0.8279	0.6671	3.3185	1.4157	46.585	18973	32.6
2010-06-10	6.8307	#N/A N/A	91.34	1251.05	0.8502	0.6867	3.3025	1.4022	46.69	18978	32.46
2010-06-11	6.833	#N/A N/A	91.65	1246.1	0.8503	0.6901	3.2845	1.4018	46.64	18963	32.45
2010-06-14	6.8333	#N/A N/A	91.58	1222.15	0.8587	0.6947	3.2615	1.3969	46.438	18965	32.4
2010-06-15	6.8333	#N/A N/A	91.46	1227.6	0.8656	0.699	3.2705	1.3905	46.365	18975	32.41
2010-06-16	6.8333	#N/A N/A	91.44	1210.75	0.864	0.6979	3.26	1.3932	46.163	18968	32.35
2010-06-17	6.8291	#N/A N/A	91.01	1213.4	0.8686	0.7045	3.2655	1.3923	46.186	18980	32.375
2010-06-18	6.8261	#N/A N/A	90.71	1202.65	0.872	0.7069	3.251	1.3705	45.899	18975	32.41
2010-06-21	6.7969	#N/A N/A	91.11	1171.95	0.8765	0.7082	3.185	1.377	45.45	18965	32.28
2010-06-22	6.813	#N/A N/A	90.57	1182	0.8716	0.7041	3.203	1.385	45.685	18953	32.325
2010-06-23	6.814	#N/A N/A	89.82	1187.5	0.8739	0.7136	3.232	1.3878	46.047	18965	32.355
2010-06-24	6.8001	#N/A N/A	89.61	1189.45	0.8667	0.7085	3.2385	1.3926	46.355	18983	32.41
2010-06-25	6.7921	#N/A N/A	89.23	1215.19	0.8741	0.714	3.253	1.3868	46.465	18978	32.39
2010-06-28	6.796	#N/A N/A	89.37	1201.89	0.8722	0.7083	3.2238	1.3861	46.388	18995	32.33
2010-06-29	6.7977	#N/A N/A	88.6	1216.76	0.8487	0.692	3.2485	1.4029	46.41	19048	32.395
2010-06-30	6.7818	#N/A N/A	88.43	1221.8	0.8408	0.6847	3.2365	1.3994	46.355	19070	32.45
2010-07-01	6.7809	#N/A N/A	87.6	1228.65	0.8434	0.6906	3.2333	1.394	46.48	19055	32.37
2010-07-02	6.7716	#N/A N/A	87.75	1228.75	0.8416	0.6884	3.2245	1.3918	46.525	19074	32.42
2010-07-05	6.7758	#N/A N/A	87.77	1223.03	0.8393	0.6886	3.2075	1.3925	46.45	19077	32.44
2010-07-06	6.7805	#N/A N/A	87.52	1222.5	0.8527	0.6939	3.2055	1.3854	46.4	19070	32.43
2010-07-07	6.7771	#N/A N/A	87.7	1222.98	0.8643	0.7031	3.221	1.3836	46.555	19085	32.46
2010-07-08	6.7763	#N/A N/A	88.36	1209.4	0.8774	0.7094	3.2035	1.3795	46.435	19093	32.425
2010-07-09	6.773	#N/A N/A	88.62	1195.85	0.8776	0.7108	3.1985	1.3815	46.18	19073	32.27
2010-07-12	6.7711	#N/A N/A	88.62	1201.86	0.8759	0.7117	3.205	1.3832	46.27	19090	32.36
2010-07-13	6.7725	#N/A N/A	88.74	1212.3	0.8833	0.7196	3.207	1.3757	46.44	19093	32.355
2010-07-14	6.7748	#N/A N/A	88.41	1202.33	0.8851	0.7242	3.1975	1.3741	46.255	19080	32.32
2010-07-15	6.7781	#N/A N/A	87.4	1202.65	0.8844	0.7297	3.199	1.3734	46.314	19058	32.24
2010-07-16	6.7747	#N/A N/A	86.57	1203.39	0.8689	0.7107	3.208	1.3765	46.315	19092	32.26
2010-07-19	6.7787	#N/A N/A	86.69	1215.65	0.8684	0.706	3.2255	1.3772	46.425	19140	32.29
2010-07-20	6.7783	#N/A N/A	87.51	1205.71	0.8839	0.7171	3.21	1.3742	46.428	19082	32.26
2010-07-21	6.7767	#N/A N/A	87.05	1204.5	0.8781	0.7124	3.215	1.3788	46.47	19074	32.3
2010-07-22	6.7797	#N/A N/A	86.95	1204	0.8933	0.7247	3.2095	1.3728	46.495	19073	32.25
2010-07-23	6.7799	#N/A N/A	87.46	1199.15	0.8957	0.7273	3.2	1.3703	46.308	19094	32.23
2010-07-26	6.779	#N/A N/A	86.88	1191.3	0.9026	0.7338	3.198	1.3597	46.145	19094	32.25
2010-07-27	6.7784	#N/A N/A	87.9	1181.43	0.9024	0.7333	3.1843	1.3627	45.925	19075	32.205
2010-07-28	6.7779	#N/A N/A	87.47	1184.2	0.8932	0.7273	3.19	1.3678	45.815	19048	32.24
2010-07-29	6.7761	#N/A N/A	86.79	1186.5	0.9005	0.7238	3.1865	1.3636	45.7	19084	32.235
2010-07-30	6.7745	#N/A N/A	86.47	1182.75	0.9042	0.726	3.182	1.3603	45.54	19080	32.24
2010-08-02	6.7745	#N/A N/A	86.5	1172.45	0.9137	0.7328	3.1595	1.3484	45.3	19095	32.2
2010-08-03	6.7734	#N/A N/A	85.79	1171.43	0.9127	0.7342	3.16	1.3504	45.115	19080	32.13
2010-08-04	6.7736	#N/A N/A	86.27	1168.43	0.9166	0.7348	3.1675	1.3523	45.23	19095	32.145
2010-08-05	6.7714	#N/A N/A	85.82	1166.45	0.9161	0.7307	3.1555	1.354	45.02	19086	32.07
2010-08-06	6.7686	#N/A N/A	85.51	1161.9	0.9183	0.7335	3.1483	1.3465	44.89	19098	32.025
2010-08-09	6.7674	#N/A N/A	85.94	1160	0.9165	0.7289	3.1425	1.3479	44.915	19100	31.978
2010-08-10	6.7721	#N/A N/A	85.44	1168.68	0.9135	0.7241	3.151	1.3546	44.913	19090	31.965
2010-08-11	6.775	#N/A N/A	85.32	1182.5	0.897	0.7146	3.173	1.3656	45.215	19095	31.92
2010-08-12	6.7848	#N/A N/A	85.9	1186.18	0.8963	0.7085	3.1848	1.3615	45.399	19099	31.935
2010-08-13	6.7962	#N/A N/A	86.2	1183.7	0.8929	0.7059	3.1675	1.3629	45.3	19075	31.9
2010-08-16	6.8073	#N/A N/A	85.33	1187.3	0.8982	0.7073	3.181	1.3615	45.45	19095	31.815
2010-08-17	6.792	#N/A N/A	85.53	1176.2	0.9053	0.7121	3.159	1.354	45.14	19099	31.755
2010-08-18	6.7919	#N/A N/A	85.46	1174.53	0.8983	0.7144	3.1558	1.352	45.07	19250	31.575
2010-08-19	6.7908	#N/A N/A	85.39	1172.7	0.8927	0.7071	3.135	1.3545	44.93	19490	31.5
2010-08-20	6.7905	#N/A N/A	85.62	1183.13	0.8939	0.7067	3.1375	1.3562	45.065	19475	31.525
2010-08-23	6.8	6.725	85.16	1181.95	0.8913	0.7068	3.132	1.3575	45.04	19475	31.47
2010-08-24	6.7969	6.7265	83.9	1191.15	0.8817	0.7023	3.1448	1.3619	45.52	19485	31.535
2010-08-25	6.7989	6.7325	84.58	1196	0.884	0.6995	3.1411	1.3583	45.275	19490	31.475
2010-08-26	6.7996	6.745	84.45	1189.95	0.8863	0.7029	3.1428	1.3553	45.17	19485	31.36
2010-08-27	6.798	6.753	85.23	1196.76	0.8989	0.7109	3.145	1.3531	45.2	19485	31.325
2010-08-30	6.8033	6.765	84.62	1192.13	0.8918	0.7071	3.1379	1.356	45.1	19490	31.295
2010-08-31	6.8078	6.775	84.2	1198.83	0.8906	0.699	3.1495	1.3558	45.31	19490	31.27
2010-09-01	6.8108	6.785	84.44	1184.78	0.9117	0.712	3.1303	1.3467	45.097	19475	31.16
2010-09-02	6.8077	6.7805	84.28	1180.9	0.911	0.7147	3.1275	1.3458	44.9	#N/A N/A	31.195
2010-09-03	6.8035	6.773	84.31	1175.1	0.9166	0.7207	3.1205	1.3433	44.68	19495	31.17
2010-09-06	6.7877	6.7645	84.21	1170.45	0.9176	0.7233	3.1173	1.3453	44.38	19483	31.145
2010-09-07	6.7912	6.773	83.83	1176.7	0.9106	0.7196	3.1253	1.3497	44.555	19475	31.155
2010-09-08	6.7942	6.775	83.88	1172.8	0.9182	0.7228	3.1115	1.344	44.33	19490	31.03
2010-09-09	6.7829	6.774	83.78	1167.48	0.9229	0.7246	3.1105	1.343	44.115	19490	30.875
2010-09-10	6.7696	6.765	84.15	1165.85	0.9266	0.7285	3.1055	1.34	44.05	19490	30.785
2010-09-13	6.7618	6.754	83.71	1160.9	0.936	0.7342	3.101	1.3362	44.14	19490	30.745
2010-09-14	6.7469	6.74	83.04	1161.8	0.9397	0.7343	3.1065	1.3331	44.265	19495	30.7
2010-09-15	6.7433	6.735	85.75	1161.15	0.9382	0.7315	3.1165	1.3377	44.285	19480	30.83
2010-09-16	6.725	6.726	85.78	1164.6	0.9369	0.724	3.111	1.3378	44.32	19490	30.785
2010-09-17	6.7251	6.7035	85.86	1160.7	0.9363	0.7257	3.1013	1.3363	44.16	19480	30.745
2010-09-20	6.7141	6.7	85.69	1161.3	0.9472	0.7307	3.103	1.3337	44.06	19490	30.74
2010-09-21	6.7061	6.64	85.09	1161.04	0.9552	0.7351	3.1005	1.3301	43.98	19475	30.69
2010-09-22	6.691	6.635	84.5	1155.98	0.9568	0.7386	3.0905	1.3257	43.89	19495	30.665
2010-09-23	6.689	#N/A N/A	84.38	1151.4	0.9489	0.7292	3.0965	1.3282	44.115	19490	30.65
2010-09-24	6.69	6.625	84.21	1155.25	0.9592	0.734	3.0911	1.322	43.99	19483	30.67
2010-09-27	6.6909	6.62	84.29	1148.35	0.9609	0.7345	3.0895	1.3205	43.885	19495	30.55
2010-09-28	6.6913	6.615	83.87	1146.25	0.9676	0.7394	3.0943	1.3167	44.067	19495	30.605
2010-09-29	6.6873	6.623	83.7	1142.3	0.9697	0.738	3.0845	1.3166	43.885	19495	30.395
2010-09-30	6.6921	6.623	83.53	1140.15	0.9671	0.7343	3.0873	1.3164	43.905	19490	30.35
2010-10-01	6.685	#N/A N/A	83.22	1130.37	0.9724	0.7445	3.0869	1.3127	43.89	19490	30.205
2010-10-04	6.6917	6.6155	83.36	1122.38	0.9683	0.7418	3.0925	1.3143	43.75	19495	30.19
2010-10-05	6.6905	6.611	83.22	1130.65	0.9717	0.7493	3.0973	1.3088	43.87	19490	30.145
2010-10-06	6.6805	6.585	82.93	1118	0.9775	0.7525	3.0924	1.3076	43.525	19475	29.945
2010-10-07	6.6785	6.5655	82.41	1114.73	0.9825	0.7502	3.0905	1.3068	43.36	19488	29.87
2010-10-08	6.673	6.5645	81.93	1120.25	0.985	0.7557	3.1138	1.3066	43.475	19485	30.1
2010-10-11	6.6672	6.535	82.07	1116.82	0.9838	0.7518	3.101	1.3072	43.495	19485	30.055
2010-10-12	6.6734	6.541	81.72	1131.62	0.9863	0.7552	3.1095	1.3054	43.685	19490	29.98
2010-10-13	6.6705	6.5305	81.81	1120.7	0.9905	0.7606	3.0938	1.3032	43.465	19490	29.9
2010-10-14	6.6512	6.5055	81.48	1111.1	0.9942	0.7592	3.0828	1.2949	43.22	19485	29.845
2010-10-15	6.643	6.503	81.45	1111.45	0.9907	0.7562	3.0821	1.2958	43.205	19499	29.825
2010-10-18	6.644	6.4745	81.27	1119.05	0.9889	0.7556	3.0975	1.2987	43.255	19485	29.89
2010-10-19	6.6457	6.4745	81.59	1130.62	0.9686	0.7441	3.1085	1.3131	43.405	19495	29.89
2010-10-20	6.6502	6.5045	81.09	1126.95	0.9871	0.755	3.1085	1.3027	43.445	19495	29.93
2010-10-21	6.6435	6.5205	81.33	1129.3	0.9772	0.7457	3.1103	1.302	43.24	19493	29.855
2010-10-22	6.6565	6.563	81.38	1123.15	0.9828	0.7468	3.1138	1.2967	43.295	19495	29.935
2010-10-25	6.655	6.58	80.81	1116.1	0.9905	0.7522	3.0945	1.2929	43.04	19485	29.795
2010-10-26	6.6615	6.6005	81.43	1116.82	0.9854	0.7492	3.096	1.2967	43.175	19495	29.91
2010-10-27	6.6845	6.63	81.75	1128.2	0.972	0.7454	3.1069	1.3034	43.235	19490	29.985
2010-10-28	6.6883	6.6285	81.03	1123.8	0.9789	0.754	3.1103	1.2957	43.135	19498	29.965
2010-10-29	6.674	6.5805	80.4	1125.25	0.9835	0.7665	3.1115	1.2936	43.055	19498	29.97
2010-11-01	6.6745	6.5815	80.51	1116.6	0.9871	0.7673	3.0945	1.2918	42.829	19498	29.87
2010-11-02	6.6835	6.609	80.63	1113.6	0.9995	0.7715	3.0874	1.2881	42.76	19490	29.84
2010-11-03	6.673	6.5895	81.07	1110.2	1.0062	0.7799	3.0856	1.2858	42.615	19498	29.745
2010-11-04	6.6856	6.57	80.75	1107.65	1.0149	0.7945	3.0815	1.2822	42.525	19495	29.69
2010-11-05	6.6625	6.5785	81.26	1107.32	1.0159	0.7955	3.085	1.2855	42.655	19498	29.63
2010-11-08	6.683	6.6255	81.18	1113.3	1.0136	0.788	3.0928	1.288	43.005	19498	29.65
2010-11-09	6.6475	6.602	81.69	1113.3	1.0035	0.7777	3.096	1.2904	43.305	19498	29.565
2010-11-10	6.6345	6.6085	82.28	1110.38	1.0053	0.7829	3.0908	1.2882	43.375	19500	29.57
2010-11-11	6.6236	6.603	82.49	1107.9	0.9979	0.7803	3.0918	1.2893	43.705	19498	29.58
2010-11-12	6.641	6.6165	82.53	1127.77	0.9847	0.7733	3.117	1.2976	43.675	19498	29.805
2010-11-15	6.6435	6.6225	83.07	1131.9	0.9853	0.7729	3.14	1.3031	43.845	19498	29.92
2010-11-16	6.64	6.6115	83.29	1129.48	0.9767	0.7678	3.133	1.305	43.6	19498	29.9
2010-11-17	6.6495	6.6025	83.18	1144.67	0.9797	0.7703	3.1385	1.3014	43.835	19495	30.015
2010-11-18	6.6345	6.5885	83.52	1134.7	0.9899	0.7783	3.122	1.2959	43.735	19495	29.925
2010-11-19	6.638	6.5865	83.55	1133.73	0.9866	0.7787	3.121	1.2958	43.795	19495	29.94
2010-11-22	6.6402	6.5995	83.33	1125.7	0.9887	0.772	3.131	1.2971	43.875	19495	29.92
2010-11-23	6.6485	6.6245	83.16	1137.5	0.9723	0.7587	3.131	1.3146	44.225	19495	30.035
2010-11-24	6.6485	6.6265	83.54	1142.47	0.9817	0.7599	3.1375	1.3099	44.105	19500	30.055
2010-11-25	6.6505	6.6295	83.6	1137.82	0.9808	0.76	3.135	1.3067	44.11	19498	30.05
2010-11-26	6.6562	6.6485	84.1	1159.73	0.9645	0.7499	3.163	1.3194	#N/A N/A	19498	30.18
2010-11-29	6.6693	6.6435	84.26	1152.62	0.9631	0.7459	3.1539	1.319	44.12	19498	30.27
2010-11-30	6.667	6.655	83.69	1159.6	0.9588	0.7426	3.167	1.3202	44.125	19498	30.225
2010-12-01	6.6632	6.655	84.19	1151.25	0.9683	0.7489	3.154	1.3102	43.805	19495	30.02
2010-12-02	6.666	6.6465	83.82	1149.3	0.9771	0.7552	3.1465	1.3067	43.825	19495	30.03
2010-12-03	6.661	6.644	82.53	1138.75	0.9931	0.766	3.144	1.3027	43.965	19499	30.06
2010-12-06	6.6485	6.6365	82.66	1133.15	0.9899	0.7617	3.146	1.3052	43.815	19498	30.03
2010-12-07	6.648	6.639	83.49	1131.32	0.9829	0.7571	3.134	1.3107	43.655	19496	30.02
2010-12-08	6.663	6.649	84.04	1146.08	0.9796	0.7475	3.145	1.3141	43.825	19490	30.175
2010-12-09	6.6565	6.6525	83.76	1139.45	0.9837	0.7487	3.1425	1.3105	43.725	19498	30.07
2010-12-10	6.6496	6.648	83.95	1143.48	0.9853	0.7483	3.135	1.3071	43.725	19498	29.983
2010-12-13	6.666	6.6545	83.39	1145.8	0.9962	0.7511	3.1325	1.3032	43.715	19495	30.075
2010-12-14	6.656	6.6505	83.66	1140.25	0.999	0.7517	3.127	1.3026	43.855	19495	30.015
2010-12-15	6.6545	6.654	84.24	1154.9	0.987	0.7397	3.1368	1.3178	43.94	19498	30.075
2010-12-16	6.6635	6.652	83.91	1152.33	0.9901	0.7403	3.1379	1.314	44.145	19495	30.115
2010-12-17	6.659	6.653	83.98	1152.55	0.9882	0.7362	3.1285	1.3139	44.205	19495	30.125
2010-12-20	6.6792	6.6655	83.77	1150.45	0.9935	0.7421	3.1425	1.3168	44.405	19498	30.185
2010-12-21	6.6585	6.6605	83.75	1154.9	0.9979	0.7442	3.131	1.312	44.3	19495	30.17
2010-12-22	6.6545	6.6515	83.57	1154	0.999	0.7402	3.126	1.3068	#N/A N/A	19495	30.185
2010-12-23	6.6446	6.6475	82.91	1148.82	1.0042	0.7472	3.114	1.3056	44.12	19498	30.165
2010-12-24	6.6265	6.6525	82.88	1150.67	1.0045	0.7492	3.093	1.2989	#N/A N/A	19495	30.175
2010-12-27	6.6296	6.637	82.81	1149.1	1.0046	0.7503	3.0945	1.2992	43.985	19495	30.185
2010-12-28	6.6278	6.6305	82.38	1147.9	1.01	0.7556	3.094	1.2998	43.945	19498	30.185
2010-12-29	6.621	6.617	81.62	1146.37	1.0179	0.7686	3.0896	1.2922	#N/A N/A	19490	30.16
2010-12-30	6.611	6.6025	81.53	1135.42	1.0172	0.7706	3.0835	1.2883	43.825	19495	30.15
2010-12-31	6.5933	6.58	81.12	1126	1.0233	0.7802	#N/A N/A	1.2834	43.8	19498	30.06
2011-01-03	6.607	6.5625	81.74	1126.48	1.0168	0.7734	3.0643	1.2848	43.77	19498	30.08
2011-01-04	6.6076	6.5775	82.04	1120.98	1.0051	0.7666	3.0635	1.287	43.725	19499	30.055
2011-01-05	6.6198	6.5875	83.25	1126.02	0.9995	0.7571	3.0705	1.2924	43.785	19499	30.165
2011-01-06	6.626	6.59	83.33	1119.93	0.9944	0.7566	3.07	1.295	43.915	19493	30.23
2011-01-07	6.6311	6.5978	83.15	1122.17	0.9959	0.7598	3.0696	1.2941	#N/A N/A	19499	30.395
2011-01-10	6.6325	6.596	82.71	1124.55	0.9956	0.7636	3.0815	1.2977	44.325	19498	30.72
2011-01-11	6.6245	6.5835	83.24	1125.03	0.9872	0.7606	3.0703	1.2932	44.145	19499	30.545
2011-01-12	6.6125	6.5805	83	1119.72	0.9966	0.7639	3.0628	1.2871	44.015	19498	30.405
2011-01-13	6.5975	6.5775	82.81	1114.1	0.9976	0.7713	3.0525	1.2855	44.205	19498	30.465
2011-01-14	6.5895	6.5785	82.87	1114.4	0.9888	0.7661	3.0591	1.2879	44.225	19498	30.435
2011-01-17	6.5945	6.5865	82.68	1117.47	0.9938	0.7723	3.0575	1.2874	44.455	19495	30.59
2011-01-18	6.585	6.5775	82.56	1116.6	0.9994	0.7719	3.0545	1.2826	44.575	19499	30.625
2011-01-19	6.5823	6.58	82.02	1110.35	1.0009	0.7688	3.052	1.283	44.305	19498	30.48
2011-01-20	6.5865	6.5805	83.01	1121.28	0.9871	0.757	#N/A N/A	1.2879	44.475	19495	30.565
2011-01-21	6.583	6.5795	82.57	1124.15	0.9898	0.7591	3.0595	1.2836	44.425	19498	30.635
2011-01-24	6.5827	6.5758	82.53	1121.15	0.9974	0.7632	3.056	1.281	44.36	19499	30.77
2011-01-25	6.583	6.578	82.25	1118.2	0.9967	0.7687	3.0575	1.2795	44.5	19499	30.97
2011-01-26	6.5828	6.5775	82.17	1116.03	0.9993	0.7728	3.0494	1.2789	44.465	19498	30.86
2011-01-27	6.5824	6.5775	82.92	1114.4	0.992	0.7722	3.0525	1.2786	44.17	19498	30.905
2011-01-28	6.585	6.584	82.12	1113.82	0.994	0.7736	3.0555	1.2852	44.08	19498	31.05
2011-01-31	6.6025	6.5875	82.04	1121.35	0.9974	0.7729	3.061	1.2795	44.348	19498	30.955
2011-02-01	6.594	6.5725	81.35	1116.92	1.0111	0.7814	3.052	1.2709	44.225	19495	30.91
2011-02-02	6.5838	6.5625	81.55	1101.7	1.0101	0.7733	3.0435	1.2722	43.985	19495	30.82
2011-02-03	6.585	6.5615	81.63	1103.45	1.0153	0.7734	#N/A N/A	1.2743	43.885	19495	30.87
2011-02-04	6.5838	6.5625	82.18	1103.25	1.0138	0.7701	#N/A N/A	1.275	43.755	19495	30.85
2011-02-07	6.5872	6.5625	82.33	1107.55	1.0135	0.7699	3.0335	1.2733	43.638	19495	30.84
2011-02-08	6.586	6.5555	82.36	1104.7	1.0146	0.7751	3.0325	1.2735	43.425	19499	30.695
2011-02-09	6.59	6.5665	82.36	1108.5	1.0124	0.7723	3.0383	1.2741	#N/A N/A	19498	30.69
2011-02-10	6.587	6.5665	83.23	1116.9	1.0044	0.7644	3.0495	1.2781	43.695	19490	30.775
2011-02-11	6.5936	6.5775	83.43	1128.6	1.0021	0.7606	3.0545	1.2828	43.795	20800	30.845
2011-02-14	6.5955	6.5825	83.32	1122.85	1.0029	0.7567	3.0535	1.281	43.675	20910	30.76
2011-02-15	6.5895	6.5745	83.77	1119.33	0.9964	0.7519	3.0535	1.281	43.69	20905	30.7
2011-02-16	6.589	6.5625	83.68	1120.3	1.0033	0.7547	3.047	1.2789	43.59	20895	30.695
2011-02-17	6.5825	6.5645	83.31	1117.4	1.0119	0.7589	3.042	1.2758	43.41	20895	30.63
2011-02-18	6.5774	6.5585	83.18	1112.13	1.0147	0.7616	3.0335	1.2737	43.345	20883	30.553
2011-02-21	6.5715	6.5585	83.14	1118.05	1.0094	0.7638	3.0348	1.2752	43.445	20875	30.555
2011-02-22	6.5795	6.573	82.77	1127.62	0.9988	0.7464	3.05	1.2808	43.615	20880	30.645
2011-02-23	6.5775	6.5705	82.51	1124.33	1.0022	0.7457	3.0469	1.2773	43.585	20885	30.615
2011-02-24	6.579	6.5765	81.89	1131.25	1.0088	0.7474	3.0643	1.2771	43.8	20893	30.62
2011-02-25	6.575	6.5755	81.68	1126.42	1.0177	0.7516	3.05	1.2726	43.74	20888	30.63
2011-02-28	6.577	6.5685	81.78	1128.65	1.0186	0.7524	3.048	1.2716	43.58	20878	30.58
2011-03-01	6.5705	6.5615	81.86	1123.65	1.0134	0.7472	3.034	1.2736	43.41	20873	30.57
2011-03-02	6.5726	6.567	81.87	1128.25	1.0169	0.7432	3.037	1.2692	43.49	20865	30.545
2011-03-03	6.569	6.5645	82.45	1120	1.0146	0.741	3.0325	1.2679	43.37	20815	30.515
2011-03-04	6.5694	6.5615	82.32	1114.68	1.0138	0.7383	3.0295	1.267	43.285	20835	30.458
2011-03-07	6.5635	6.5565	82.24	1119.33	1.0119	0.7369	3.0314	1.2658	43.3	20863	30.42
2011-03-08	6.567	6.5565	82.67	1117.88	1.0099	0.7395	3.0331	1.2676	43.445	20868	30.39
2011-03-09	6.5725	6.5605	82.74	1115.65	1.0108	0.7366	3.0335	1.2681	43.39	20870	30.33
2011-03-10	6.5725	6.5695	82.98	1121.7	1.0008	0.7354	3.0358	1.2725	43.485	20845	30.265
2011-03-11	6.5745	6.5725	81.84	1124.3	1.0138	0.7427	3.043	1.2675	43.66	20873	30.4
2011-03-14	6.5699	6.5685	81.63	1129.65	1.0097	0.7393	3.0373	1.2673	43.715	20835	30.335
2011-03-15	6.571	6.5725	80.72	1134.9	0.991	0.7318	3.0615	1.2824	43.72	20868	30.475
2011-03-16	6.572	6.5705	79.59	1130.8	0.9839	0.7281	3.0528	1.2826	43.75	20863	30.42
2011-03-17	6.5705	6.5725	78.89	1135.2	0.9803	0.7178	3.0535	1.2781	43.91	20863	30.345
2011-03-18	6.571	6.5715	80.58	1126.58	0.9959	0.7311	3.0525	1.2727	43.72	20855	30.32
2011-03-21	6.5625	6.5665	81.03	1124.77	1.0063	0.7357	3.0408	1.2661	43.56	20875	30.29
2011-03-22	6.5572	6.5525	80.97	1120.98	1.0103	0.7401	3.0299	1.2635	43.34	20855	30.225
2011-03-23	6.5588	6.5595	80.92	1124.28	1.0131	0.7406	3.0296	1.2655	43.47	20893	30.26
2011-03-24	6.5619	6.5615	80.97	1121.13	1.0212	0.7491	3.0283	1.2606	43.448	20890	30.315
2011-03-25	6.5585	6.5595	81.34	1114.3	1.026	0.7534	3.0265	1.261	43.32	20875	30.225
2011-03-28	6.5613	6.5635	81.69	1114.45	1.0244	0.7513	3.0263	1.2628	43.44	20895	30.3
2011-03-29	6.5628	6.5635	82.48	1110.35	1.0291	0.7562	3.0264	1.2612	43.465	20880	30.34
2011-03-30	6.5573	6.558	82.89	1104.15	1.0329	0.7623	3.0257	1.2618	43.42	20900	30.325
2011-03-31	6.5524	6.5475	83.13	1096.7	1.0329	0.7615	3.0255	1.2605	43.445	20895	30.255
2011-04-01	6.5452	6.5475	84.06	1091.15	1.0387	0.7677	3.0255	1.2602	43.415	20913	30.29
2011-04-04	6.545	6.5405	84.06	1086.75	1.0363	0.7682	3.0261	1.2603	43.318	20870	30.23
2011-04-05	6.5406	6.5405	84.87	1090.08	1.0329	0.7685	3.0265	1.2606	43.36	20875	30.2
2011-04-06	6.5448	6.5375	85.49	1086.85	1.0441	0.7795	3.0245	1.2601	43.16	20900	30.16
2011-04-07	6.5441	6.5375	84.91	1088.25	1.0469	0.7788	3.027	1.2604	43.075	20905	30.06
2011-04-08	6.5369	6.5225	84.76	1083.33	1.0564	0.7828	3.0222	1.2571	43.015	20910	30.04
2011-04-11	6.5363	6.5245	84.6	1084.25	1.0496	0.7798	3.0205	1.2564	43.085	20910	30.04
2011-04-12	6.5449	6.533	83.58	1093.68	1.0437	0.7831	3.0293	1.2562	43.175	20910	30.145
2011-04-13	6.5338	6.522	83.84	1088.05	1.0507	0.7894	3.0243	1.2566	43.205	20915	30.145
2011-04-14	#N/A N/A	6.5235	83.5	1086.7	1.0543	0.7938	3.0222	1.2466	43.195	20893	30.135
2011-04-15	#N/A N/A	6.5225	83.13	1089.8	1.0568	0.7995	3.0229	1.2433	43.215	20893	30.135
2011-04-18	6.53	6.5235	82.66	1088.53	1.0509	0.791	3.0235	1.2469	43.275	20893	30.115
2011-04-19	6.5332	6.5205	82.59	1091.43	1.0526	0.7888	3.0245	1.2433	43.315	20915	30.125
2011-04-20	6.5255	6.5065	82.56	1082.38	1.0714	0.7978	3.0155	1.2381	43.235	20920	29.955
2011-04-21	6.518	6.4945	81.85	1080.05	1.0748	0.8005	3.0076	1.2351	43.103	20925	29.925
2011-04-22	6.513	6.4855	81.88	1080.8	1.0738	0.8017	3.0055	1.2346	43.14	20920	29.96
2011-04-25	6.5155	6.4905	81.83	1081.27	1.0722	0.7993	2.9928	1.2362	43.21	20913	29.95
2011-04-26	#N/A N/A	6.5005	81.55	1086.2	1.0785	0.8057	2.988	1.232	43.285	20720	29.97
2011-04-27	6.523	6.4925	82.16	1079.38	1.0872	0.808	2.979	1.2297	43.195	20655	29.965
2011-04-28	6.502	6.4825	81.54	1071.3	1.0929	0.8025	2.966	1.2274	42.935	20525	29.885
2011-04-29	6.4911	6.4595	81.19	1071.5	1.0971	0.8099	2.961	1.2244	42.815	20645	29.875
2011-05-02	6.4925	6.4595	81.23	1065.1	1.0944	0.8064	2.963	1.2232	42.665	20645	29.88
2011-05-03	6.4975	6.4675	80.94	1068.8	1.0845	0.7987	2.9708	1.2283	42.905	20625	29.93
2011-05-04	6.496	6.4725	80.61	1074.85	1.0748	0.7898	2.9751	1.2316	42.875	20655	30.035
2011-05-05	6.494	6.4765	80.07	1081.45	1.0579	0.7843	2.9918	1.2413	42.915	20610	30.265
2011-05-06	6.4951	6.4825	80.63	1083.25	1.07	0.7907	3.0073	1.2393	43.095	20620	30.225
2011-05-09	6.4952	6.483	80.36	1082.35	1.0807	0.7955	2.9865	1.2312	42.955	20615	30.19
2011-05-10	6.4941	6.4805	80.88	1083.7	1.0837	0.7952	2.9895	1.2316	42.94	20625	30.18
2011-05-11	6.4925	6.4755	81.05	1074.93	1.07	0.789	2.9795	1.2366	42.865	20605	30.165
2011-05-12	6.498	6.4955	80.94	1085.08	1.0678	0.7956	3.0104	1.2386	43.085	20590	30.26
2011-05-13	6.5	6.4905	80.8	1086.65	1.0573	0.7874	3.0023	1.2452	43.21	20610	30.23
2011-05-16	6.5072	6.5045	80.79	1091.15	1.0556	0.7797	3.0415	1.2508	43.325	20610	30.29
2011-05-17	6.5058	6.4965	81.42	1088.55	1.0627	0.7849	3.044	1.2457	43.27	20725	30.293
2011-05-18	6.5055	6.498	81.68	1087.95	1.0629	0.7891	3.032	1.2401	43.21	20695	30.245
2011-05-19	6.5044	6.4965	81.61	1086.2	1.067	0.7909	3.0293	1.237	43.165	20765	30.225
2011-05-20	6.4946	6.4935	81.7	1082.75	1.066	0.796	3.012	1.2384	43.135	20750	30.275
2011-05-23	6.4991	6.5065	82.01	1097.8	1.0505	0.7903	3.0606	1.2489	43.335	20685	30.415
2011-05-24	6.4997	6.499	81.95	1093.47	1.0559	0.7962	3.0514	1.2474	43.395	20630	30.41
2011-05-25	6.4945	6.4975	81.97	1101.45	1.0532	0.7987	3.0638	1.2479	43.465	20630	30.45
2011-05-26	6.488	6.4925	81.29	1088.45	1.0645	0.8115	3.0457	1.2426	43.435	20625	30.425
2011-05-27	6.4912	6.4935	80.8	1082.2	1.0706	0.8192	3.0316	1.2362	43.375	20580	30.355
2011-05-30	6.4844	6.4835	80.94	1080.1	1.0691	0.8163	3.0185	1.2354	43.285	20560	30.325
2011-05-31	6.4808	6.48	81.52	1079.23	1.0672	0.8239	3.014	1.2334	43.305	20545	30.29
2011-06-01	6.4785	6.4758	80.95	1074.7	1.0614	0.8146	3.0079	1.2392	43.19	20585	30.275
2011-06-02	6.483	6.4785	80.9	1080.82	1.067	0.8156	3.021	1.233	43.22	20550	30.325
2011-06-03	6.48	6.4745	80.34	1080.03	1.0716	0.8157	3.0095	1.2293	43.233	20555	30.325
2011-06-06	6.4745	6.4693	80.1	1078.1	1.0713	0.8145	3.0045	1.2305	43.195	20593	30.29
2011-06-07	6.4789	6.473	80.09	1082.05	1.0721	0.8205	3.0074	1.2272	43.25	20565	30.285
2011-06-08	6.4775	6.4745	79.89	1080.1	1.0623	0.815	3.0175	1.2339	43.245	20630	30.325
2011-06-09	6.4784	6.48	80.36	1083.02	1.0627	0.8248	3.0215	1.2323	43.285	20595	30.44
2011-06-10	6.4784	6.479	80.32	1082.73	1.0537	0.8214	3.0193	1.2375	43.295	20550	30.395
2011-06-13	6.4856	6.482	80.24	1085.88	1.0602	0.8155	3.0419	1.2362	43.395	20575	30.47
2011-06-14	6.4771	6.4755	80.49	1082.53	1.0685	0.8181	3.032	1.2305	43.355	20570	30.43
2011-06-15	6.4819	6.4815	80.96	1082.92	1.0577	0.8066	3.0325	1.2379	43.415	20570	30.51
2011-06-16	6.4845	6.484	80.63	1089.7	1.0558	0.8048	3.0449	1.2414	43.545	20645	30.615
2011-06-17	6.4682	6.4675	80.05	1086	1.0623	0.8128	3.0446	1.2339	43.57	20750	30.615
2011-06-20	6.4749	6.4728	80.25	1085.75	1.0582	0.8101	3.0436	1.2363	43.708	20645	30.585
2011-06-21	6.4689	6.468	80.21	1078.83	1.0605	0.8126	3.029	1.2324	43.495	20650	30.515
2011-06-22	6.464	6.463	80.29	1073.95	1.0575	0.8146	3.0205	1.2329	43.385	20595	30.485
2011-06-23	6.469	6.468	80.51	1076.88	1.0523	0.8139	3.032	1.2363	43.5	20600	30.525
2011-06-24	6.474	6.4705	80.43	1078.85	1.0491	0.8118	3.04	1.2386	43.38	20575	30.655
2011-06-27	6.4772	6.482	80.89	1085.6	1.0443	0.8056	3.0575	1.2419	43.595	20615	30.88
2011-06-28	6.47	6.4755	81.12	1083.58	1.0541	0.8121	3.0485	1.2384	43.585	20605	30.98
2011-06-29	6.4652	6.4695	80.78	1076.98	1.0683	0.8253	3.0329	1.2332	43.508	20595	30.84
2011-06-30	6.4634	6.4655	80.56	1067.7	1.0722	0.8292	3.0195	1.2285	43.365	20585	30.755
2011-07-01	6.4663	6.4595	80.83	1066.7	1.077	0.8273	3.0093	1.2266	43.265	20585	30.72
2011-07-04	6.4645	6.457	80.8	1063.52	1.0734	0.8296	3.0025	1.2257	43.065	20600	30.475
2011-07-05	6.467	6.4595	81.07	1066.18	1.0693	0.8251	3.0075	1.2277	43.09	20600	30.49
2011-07-06	6.4673	6.4645	80.91	1063.43	1.0701	0.827	3.0113	1.228	42.845	20585	30.48
2011-07-07	6.4678	6.464	81.25	1064.05	1.0776	0.8334	3.0093	1.2223	42.825	20600	30.345
2011-07-08	6.4663	6.4585	80.64	1057.05	1.0755	0.8379	2.9922	1.2199	42.735	20590	30.265
2011-07-11	6.4658	6.465	80.26	1058.13	1.0656	0.8291	3.0103	1.2272	42.89	20590	30.31
2011-07-12	6.4714	6.4765	79.24	1066.4	1.0598	0.8181	3.0326	1.2252	43.195	20575	30.39
2011-07-13	6.47	6.467	78.98	1060.42	1.0758	0.8374	3.0218	1.218	43.015	20570	30.265
2011-07-14	6.4573	6.4605	79.14	1058.45	1.0724	0.8421	3	1.2175	42.945	20558	30.125
2011-07-15	6.462	6.4615	79.13	1057.9	1.0653	0.8454	3.0062	1.2193	42.985	20575	30.05
2011-07-18	6.4668	6.4675	79.04	1060.88	1.0607	0.845	3.0143	1.2164	43.095	20565	30.07
2011-07-19	6.4682	6.4635	79.18	1059.68	1.0733	0.8558	3.0056	1.2155	42.945	20575	29.955
2011-07-20	6.4572	6.455	78.78	1055.25	1.075	0.8562	3.0005	1.2141	42.735	20595	29.885
2011-07-21	6.452	6.4545	78.3	1054.7	1.0841	0.8631	2.9962	1.2102	42.735	20568	29.925
2011-07-22	6.4465	6.4465	78.54	1051.9	1.0851	0.8645	2.9757	1.2086	42.415	20600	29.82
2011-07-25	6.447	6.446	78.29	1056.1	1.0845	0.8641	2.9732	1.2079	42.485	20575	29.755
2011-07-26	6.4396	6.4395	77.88	1051.75	1.0956	0.8706	2.955	1.203	42.22	20585	29.68
2011-07-27	6.4398	6.436	77.98	1050.02	1.102	0.8698	2.939	1.2038	42.12	20580	29.715
2011-07-28	6.4455	6.439	77.67	1051.55	1.1003	0.8713	2.9481	1.2021	42.265	20595	29.71
2011-07-29	6.4415	6.43	76.76	1054.1	1.0993	0.8793	2.968	1.2039	42.145	20595	29.72
2011-08-01	6.435	6.418	77.21	1050.52	1.0971	0.8765	2.9423	1.2016	41.915	20585	29.75
2011-08-02	6.438	6.423	77.15	1050.8	1.0779	0.8665	2.959	1.2062	42.07	20590	29.715
2011-08-03	6.4391	6.425	77.06	1060.35	1.0755	0.8635	2.9721	1.2053	42.305	20550	29.74
2011-08-04	6.441	6.4255	78.89	1061.68	1.0464	0.8363	2.9793	1.2244	42.355	20588	29.82
2011-08-05	6.4405	6.437	78.4	1067.42	1.0442	0.8433	3.0108	1.2172	42.62	20605	29.94
2011-08-08	6.4295	6.4295	77.77	1083.32	1.0187	0.8209	3.0193	1.2228	42.465	20595	29.83
2011-08-09	6.431	6.435	76.96	1088.12	1.0355	0.8373	3.0253	1.2091	42.635	20789	29.925
2011-08-10	6.421	6.412	76.86	1080.38	1.0178	0.8112	3.0071	1.2205	42.475	20807	29.825
2011-08-11	6.3949	6.3895	76.84	1081.68	1.0352	0.8319	2.997	1.2095	42.535	20817	29.92
2011-08-12	6.39	6.3825	76.71	1079.4	1.0355	0.8322	3.0042	1.2122	42.635	20817	29.935
2011-08-15	6.391	6.3775	76.83	1072.2	1.0507	0.8328	2.9803	1.2011	42.435	20812	29.885
2011-08-16	6.386	6.37	76.8	1070.1	1.0486	0.8361	2.9818	1.2008	42.405	20787	29.84
2011-08-17	6.388	6.3695	76.6	1071.48	1.055	0.8374	2.9765	1.2015	42.42	20802	29.87
2011-08-18	6.3884	6.3755	76.58	1074.02	1.0391	0.8214	2.9815	1.2165	42.495	20817	29.885
2011-08-19	6.397	6.3755	76.55	1087.62	1.0406	0.8182	2.9805	1.2101	42.585	20800	29.835
2011-08-22	6.3985	6.3735	76.79	1083.9	1.0409	0.8242	2.9709	1.2092	42.585	20822	29.83
2011-08-23	#N/A N/A	6.3725	76.66	1078	1.0526	0.836	2.9675	1.2043	42.585	20822	29.845
2011-08-24	6.3895	6.3685	76.98	1082.35	1.0474	0.8284	2.9784	1.2066	42.4	20832	29.89
2011-08-25	6.3918	6.3765	77.46	1087.3	1.0431	0.827	2.986	1.2112	42.545	20812	29.965
2011-08-26	6.3875	6.3745	76.64	1081.77	1.0573	0.8407	2.988	1.203	42.445	20832	29.988
2011-08-29	6.381	6.3665	76.83	1073.85	1.0656	0.8461	2.9848	1.205	42.32	20832	30.02
2011-08-30	6.381	6.3625	76.74	1071.58	1.0683	0.8531	#N/A N/A	1.2061	42.34	20827	30.015
2011-08-31	6.3781	6.3565	76.66	1066.77	1.0707	0.8541	2.9718	1.2044	42.25	20832	29.935
2011-09-01	6.3792	6.3545	76.93	1061.3	1.0722	0.8508	2.9885	1.2044	42.195	20832	29.955
2011-09-02	6.3855	6.353	76.8	1063.15	1.0645	0.8481	2.9638	1.2037	42.205	20832	29.94
2011-09-05	6.387	6.359	76.89	1068.85	1.0551	0.8322	2.9765	1.2079	42.125	20832	29.92
2011-09-06	6.391	6.3595	77.66	1074.9	1.0484	0.8227	2.9825	1.211	42.29	20817	29.925
2011-09-07	6.3921	6.3655	77.26	1071.8	1.0662	0.832	2.9832	1.2077	42.26	20832	29.995
2011-09-08	6.3858	6.36	77.51	1075.15	1.0576	0.8309	2.9915	1.2156	42.415	20817	30.025
2011-09-09	6.3884	6.3615	77.61	1077.27	1.047	0.8221	3.0005	1.2283	42.49	20817	30.035
2011-09-12	#N/A N/A	6.3845	77.21	#N/A N/A	1.0347	0.8232	3.029	1.2348	42.665	20832	30.155
2011-09-13	6.3988	6.3855	76.96	#N/A N/A	1.0312	0.8229	3.0552	1.2402	42.655	20817	30.202
2011-09-14	6.3967	6.3935	76.62	1107.6	1.0283	0.8232	3.0782	1.2446	43.22	20832	30.255
2011-09-15	6.3922	6.3835	76.7	1116.17	1.0328	0.8238	3.0907	1.2415	43.345	20832	30.285
2011-09-16	6.3835	6.3765	76.79	1111.88	1.0361	0.8291	#N/A N/A	1.2409	43.275	20832	30.37
2011-09-19	6.3867	6.392	76.58	1137.38	1.0222	0.8249	3.1157	1.2606	43.445	20832	30.485
2011-09-20	6.384	6.387	76.45	1149.47	1.0276	0.8242	3.1231	1.2601	43.575	20817	30.41
2011-09-21	6.3817	6.384	76.46	1150.15	1.0043	0.8014	3.1247	1.2942	43.487	20832	30.452
2011-09-22	6.3867	6.4605	76.24	1179.8	0.9742	0.7805	3.149	1.3042	43.747	20822	30.725
2011-09-23	6.3881	6.512	76.61	1175.52	0.9779	0.7766	3.1662	1.2979	43.697	20832	30.865
2011-09-26	6.4016	6.48	76.36	1193.75	0.9833	0.7802	3.1805	1.2937	43.75	20832	31.157
2011-09-27	6.3988	6.4595	76.81	1173.3	0.9914	0.7885	3.1475	1.2835	43.41	20817	30.902
2011-09-28	6.3938	6.447	76.61	1169.67	0.9781	0.7767	3.165	1.2962	43.447	20832	30.995
2011-09-29	6.3974	6.483	76.83	1173.17	0.9782	0.771	3.1782	1.2966	43.627	20832	31.187
2011-09-30	6.382	6.495	77.06	1178.1	0.9662	0.7614	3.189	1.3073	43.84	20830	31.085
2011-10-03	#N/A N/A	6.478	76.63	#N/A N/A	0.9527	0.7527	3.2049	1.3195	43.982	20832	31.217
2011-10-04	#N/A N/A	6.4805	76.81	1193.6	0.9572	0.7601	3.2026	1.308	44.037	20822	31.142
2011-10-05	#N/A N/A	6.445	76.79	1190.88	0.9659	0.7662	3.1912	1.3035	43.965	20842	31.2
2011-10-06	#N/A N/A	6.43	76.72	1190.9	0.9746	0.7717	3.1774	1.2981	44.037	20852	31.072
2011-10-07	#N/A N/A	6.423	76.73	1178.2	0.9768	0.7701	3.1585	1.2974	43.535	20817	30.985
2011-10-10	6.3479	6.39	76.68	1171.42	0.9988	0.7839	3.1227	1.2751	43.44	20858	30.895
2011-10-11	6.3755	6.475	76.65	1164.52	0.9952	0.7798	3.1455	1.2838	43.27	20868	30.967
2011-10-12	6.3596	6.422	77.26	1166.9	1.0159	0.7959	3.1325	1.277	43.565	20873	30.82
2011-10-13	6.383	6.46	76.9	1155.9	1.0191	0.7954	3.1383	1.2773	43.305	20883	30.835
2011-10-14	6.3794	6.442	77.22	1156.1	1.034	0.8053	3.129	1.2656	43.43	20893	30.777
2011-10-17	6.3701	6.432	76.83	1140.45	1.0157	0.7916	3.1013	1.2739	43.167	20908	30.595
2011-10-18	6.3808	6.436	76.82	1145.52	1.0263	0.7956	3.1345	1.2663	43.257	20914	30.737
2011-10-19	6.378	6.422	76.81	1132.15	1.0224	0.7918	3.105	1.2678	43.155	20938	30.695
2011-10-20	6.3845	6.4215	76.8	1145.2	1.0231	0.793	3.1293	1.2747	43.337	20943	30.895
2011-10-21	6.3836	6.425	76.29	1147.35	1.0376	0.8031	3.1495	1.273	43.43	20953	31
2011-10-24	6.376	6.413	76.1	1134.6	1.0475	0.8073	3.138	1.2633	43.267	20953	30.885
2011-10-25	6.3606	6.404	76.09	1129	1.0428	0.7972	3.1282	1.2638	43.151	20953	30.84
2011-10-26	6.3539	6.4015	76.18	1132.2	1.0399	0.8011	3.136	1.2707	43.147	20973	30.79
2011-10-27	6.3602	6.399	75.95	1115.25	1.073	0.8227	3.109	1.2408	43.387	20991	30.615
2011-10-28	6.3593	6.3787	75.82	1105.13	1.07	0.821	3.07	1.242	42.627	21006	30.525
2011-10-31	6.3549	6.3902	78.17	1110.25	1.053	0.8067	3.0655	1.2545	#N/A N/A	21009	30.775
2011-11-01	6.355	6.404	78.37	1113.9	1.0329	0.7952	3.1233	1.2752	#N/A N/A	21006	30.84
2011-11-02	6.3561	6.389	78.05	1121.88	1.0347	0.7914	3.1265	1.2744	42.9	21008	30.805
2011-11-03	6.3514	6.397	78.06	1129.82	1.0416	0.7955	3.1462	1.2639	43.107	21009	30.81
2011-11-04	6.34	6.3835	78.24	1110.67	1.0375	0.7938	3.115	1.2654	42.91	21008	30.665
2011-11-07	6.3498	6.3815	78.05	1116.88	1.0379	0.7971	3.1355	1.2685	#N/A N/A	21008	30.732
2011-11-08	6.3467	6.3685	77.73	1121	1.0393	0.7983	3.1272	1.2653	43.025	21008	30.695
2011-11-09	6.3407	6.3665	77.82	1117.45	1.0143	0.7813	3.1096	1.2889	43.027	21010	30.673
2011-11-10	6.3472	6.3695	77.65	1134.4	1.0156	0.7773	3.1475	1.2908	43.28	21008	30.792
2011-11-11	6.3421	6.3525	77.2	1126.65	1.0276	0.7853	3.143	1.2799	43.285	21010	30.82
2011-11-14	6.3551	6.3565	77.07	1123.25	1.0205	0.7804	3.1355	1.2887	43.253	21008	30.76
2011-11-15	6.347	6.3555	77.03	1126.22	1.0178	0.7713	3.1498	1.2918	43.387	21008	30.837
2011-11-16	6.3449	6.3525	77.06	1136.52	1.0082	0.7658	3.1525	1.2962	43.415	21006	30.81
2011-11-17	6.3515	6.36	76.98	1130.55	1	0.7585	3.1589	1.2974	43.385	21009	30.87
2011-11-18	6.3551	6.3555	76.91	1138.88	1.0008	0.7565	3.1655	1.2996	43.382	21006	30.99
2011-11-21	6.3615	6.3866	76.89	1140.67	0.9841	0.747	3.1845	1.304	43.306	21009	31.13
2011-11-22	6.3619	6.3755	76.97	1145.3	0.9833	0.7474	3.1775	1.3018	43.23	21008	31.175
2011-11-23	6.3587	6.3875	77.31	1151.67	0.9688	0.7401	3.1785	1.3106	43.465	21009	31.29
2011-11-24	6.3659	6.391	77.12	1158.55	0.9735	0.7416	3.186	1.3082	43.655	21008	31.277
2011-11-25	6.3789	6.398	77.73	1164.3	0.9711	0.7405	3.1971	1.3133	43.94	21006	31.377
2011-11-28	6.3852	6.3955	77.98	1154.3	0.9905	0.7551	#N/A N/A	1.302	43.78	21008	31.29
2011-11-29	6.3771	6.3905	77.93	1145.2	1	0.761	3.1825	1.2977	43.537	21010	31.287
2011-11-30	6.3793	6.3915	77.62	1142.57	1.0283	0.7805	3.1795	1.2816	#N/A N/A	21006	31.167
2011-12-01	6.365	6.383	77.7	1126.02	1.0244	0.7794	3.14	1.2819	43.283	21011	30.902
2011-12-02	6.3603	6.385	77.99	1130.92	1.0215	0.7773	3.1275	1.2857	43.27	21006	30.795
2011-12-05	6.3638	6.381	77.82	1129.88	1.0271	0.7802	3.1335	1.2818	43.272	21011	30.78
2011-12-06	6.3647	6.379	77.73	1131.3	1.0245	0.7798	3.1355	1.2839	43.46	21011	30.607
2011-12-07	6.3651	6.3775	77.68	1126	1.0294	0.7798	3.1248	1.2831	43.277	21011	30.78
2011-12-08	6.3627	6.3675	77.64	1131.38	1.0167	0.7728	3.1315	1.2962	43.275	21008	30.762
2011-12-09	6.364	6.3662	77.65	1146.63	1.0216	0.7755	3.149	1.2929	43.63	21006	30.94
2011-12-12	6.3608	6.3685	77.94	1146.88	1.0073	0.763	3.159	1.3004	43.61	21008	31.07
2011-12-13	6.3657	6.387	78	1152.63	1.0017	0.7568	3.1815	1.3057	43.885	21011	31.175
2011-12-14	6.3713	6.403	78.07	1156.15	0.991	0.7505	3.1855	1.3098	44.14	21010	31.25
2011-12-15	6.3735	6.399	77.86	1162.95	0.9922	0.7534	3.1866	1.3076	44.115	21016	31.44
2011-12-16	6.3507	6.3735	77.76	1158.77	0.9983	0.7618	3.178	1.3056	43.83	21021	31.33
2011-12-19	6.3371	6.3575	78.05	1174.8	0.9896	0.7555	3.1836	1.3084	43.99	21018	31.302
2011-12-20	6.3466	6.355	77.89	1162.15	1.008	0.7679	3.1815	1.2975	43.872	21006	31.313
2011-12-21	6.3391	6.348	78.06	1147.45	1.0103	0.7704	3.161	1.2957	43.645	21018	31.225
2011-12-22	6.3396	6.347	78.17	1156	1.0129	0.7744	3.1665	1.2934	43.63	21006	31.29
2011-12-23	6.3374	6.343	78.09	1150.1	1.0151	0.7744	3.1575	1.2924	43.48	21016	31.305
2011-12-26	6.3195	6.345	77.98	1154.63	1.0169	0.7745	#N/A N/A	1.292	43.585	21036	31.36
2011-12-27	6.3219	6.3345	77.88	1158.57	1.0157	0.7727	3.1674	1.2956	43.825	21032	31.457
2011-12-28	6.3219	6.3423	77.94	1155.7	1.0094	0.7689	3.1655	1.2985	43.975	21006	31.55
2011-12-29	6.319	6.351	77.64	1152.38	1.0137	0.7713	3.1775	1.2995	43.845	21023	31.227
2011-12-30	6.2949	6.3445	76.91	#N/A N/A	1.0209	0.7772	3.1682	1.2966	#N/A N/A	21034	31.557
2012-01-02	6.3009	6.344	76.9	1155.85	1.0234	0.7784	3.1722	1.2971	43.92	21034	31.51
2012-01-03	6.3009	6.316	76.74	1150.75	1.0378	0.7899	3.15	1.2836	43.76	21031	31.45
2012-01-04	6.2943	6.31	76.72	1148.7	1.0369	0.7877	3.135	1.2874	43.745	21031	31.47
2012-01-05	6.3011	6.312	77.12	1152.65	1.0264	0.7808	3.152	1.2917	43.982	21031	31.632
2012-01-06	6.3094	6.307	76.97	1162.77	1.0228	0.7806	3.1517	1.2943	44.137	21034	31.605
2012-01-09	6.3144	6.314	76.86	1163.72	1.024	0.7872	3.1535	1.2954	44.105	21035	31.772
2012-01-10	6.315	6.313	76.85	1156.7	1.0314	0.7944	3.1415	1.2888	43.517	21018	31.655
2012-01-11	6.3153	6.3105	76.85	1159.02	1.031	0.797	3.1375	1.291	43.99	21031	31.727
2012-01-12	6.3181	6.3133	76.76	1158.05	1.0333	0.7937	3.1415	1.29	44.045	21035	31.83
2012-01-13	6.3065	6.304	76.97	1148.45	1.0322	0.7947	3.134	1.2928	43.725	21034	31.755
2012-01-16	6.3166	6.3095	76.78	1154.85	1.0314	0.7936	3.1405	1.2916	43.877	21018	31.9
2012-01-17	6.3139	6.296	76.83	1145.47	1.0376	0.8003	3.126	1.2854	43.625	21018	31.772
2012-01-18	6.3117	6.275	76.82	1141.63	1.0437	0.8044	3.1185	1.2773	43.425	20930	31.79
2012-01-19	6.316	6.2955	77.11	1137.48	1.0419	0.8029	3.104	1.2718	43.495	20900	31.677
2012-01-20	6.3362	6.3035	77.01	1134.28	1.0484	0.8063	3.107	1.2719	43.263	20870	31.565
2012-01-23	6.3138	6.3045	77.02	#N/A N/A	1.0525	0.8101	#N/A N/A	1.2679	#N/A N/A	20870	31.45
2012-01-24	6.3138	6.3075	77.67	#N/A N/A	1.0492	0.8119	#N/A N/A	1.268	43.17	20870	31.445
2012-01-25	6.334	6.298	77.78	1125.95	1.0597	0.8168	3.0778	1.2621	43.115	20900	31.577
2012-01-26	6.3138	6.293	77.45	1121.83	1.0632	0.8219	3.0415	1.2577	42.838	20900	31.3
2012-01-27	6.3138	6.287	76.7	1123.15	1.0658	0.8248	3.043	1.2514	42.85	20900	31.21
2012-01-30	6.333	6.313	76.35	1127.23	1.0599	0.8193	3.0595	1.2574	43.08	20965	31.18
2012-01-31	6.3083	6.3035	76.27	1123.38	1.0621	0.8268	3.0402	1.2583	42.875	21005	30.913
2012-02-01	6.3077	6.294	76.2	1126.35	1.0705	0.8324	3.041	1.2509	42.945	21013	30.995
2012-02-02	6.302	6.292	76.22	1118.35	1.0712	0.8332	3.0175	1.2471	42.663	21019	30.93
2012-02-03	6.3029	6.2915	76.6	1118.07	1.0771	0.8354	3.0115	1.2418	42.61	20973	30.88
2012-02-06	6.3124	6.2988	76.55	1120.8	1.0726	0.8337	#N/A N/A	1.2485	42.545	20928	30.965
2012-02-07	6.3048	6.2915	76.76	1118.6	1.0809	0.8358	3.0107	1.2461	42.408	20905	30.94
2012-02-08	6.2944	6.2855	77.04	1115.73	1.0799	0.8346	3.0033	1.2464	42.22	20973	30.755
2012-02-09	6.2951	6.2915	77.67	1115.7	1.0785	0.834	3.0083	1.2483	42.205	20875	30.745
2012-02-10	6.2998	6.295	77.61	1123.73	1.0673	0.8266	3.0317	1.2615	42.49	20922	30.827
2012-02-13	6.2981	6.297	77.57	1121.88	1.0732	0.8339	3.025	1.2556	42.445	20853	30.81
2012-02-14	6.3	6.301	78.44	1123.78	1.0691	0.8337	3.0455	1.2636	42.745	20845	30.868
2012-02-15	6.3001	6.295	78.43	1121.45	1.0697	0.8329	3.0355	1.2638	42.643	20831	30.765
2012-02-16	6.3017	6.3035	78.94	1131.85	1.0755	0.833	3.0585	1.2608	42.835	20775	30.88
2012-02-17	6.2991	6.2965	79.55	1125.53	1.0706	0.8323	3.0435	1.2588	42.628	20815	30.79
2012-02-20	6.3017	6.2945	79.63	1123.45	1.0756	0.8397	3.0215	1.2529	42.575	20881	30.75
2012-02-21	6.2968	6.2985	79.74	1122.88	1.0663	0.834	3.0208	1.2574	42.645	20815	30.72
2012-02-22	6.2961	6.297	80.29	1125.95	1.0638	0.8293	3.0258	1.2583	42.63	20815	30.58
2012-02-23	6.2985	6.2965	80	1128.97	1.0717	0.8363	3.0125	1.2543	42.785	20775	30.375
2012-02-24	6.2976	6.297	81.2	1125.93	1.0694	0.836	3.0125	1.2557	42.825	20838	30.36
2012-02-27	6.3014	6.3025	80.61	1128.9	1.0758	0.8407	3.0244	1.2557	42.978	20835	30.505
2012-02-28	6.2993	6.2965	80.46	1124.45	1.0766	0.8379	3.0115	1.2512	42.845	20828	30.36
2012-02-29	6.2938	6.297	81.15	1118.8	1.0732	0.8341	2.9945	1.2518	42.747	20835	30.272
2012-03-01	6.3004	6.2965	81.12	#N/A N/A	1.0809	0.8395	3.0018	1.25	42.82	20805	30.53
2012-03-02	6.2984	6.2975	81.81	1115.68	1.0733	0.8291	3.0035	1.2522	42.693	20830	30.593
2012-03-05	6.3069	6.3025	81.56	1118.63	1.0671	0.8207	3.02	1.2578	42.88	20815	30.667
2012-03-06	6.3082	6.312	80.89	1122.68	1.0553	0.8125	3.0234	1.2641	42.963	20860	30.74
2012-03-07	6.31	6.3075	81.09	1124.93	1.0583	0.8165	3.0295	1.2577	42.863	20833	30.78
2012-03-08	6.3165	6.308	81.56	1118.3	1.0644	0.8243	3.01	1.251	42.575	20835	30.558
2012-03-09	6.3113	6.3045	82.46	1117.85	1.0576	0.8214	3.0075	1.2544	42.585	20830	30.608
2012-03-12	6.3266	6.317	82.23	1123.88	1.0516	0.818	3.032	1.2604	42.658	20835	30.64
2012-03-13	6.3272	6.3378	82.94	1121.55	1.0553	0.8232	3.0352	1.2585	42.665	20840	30.613
2012-03-14	6.3323	6.3315	83.73	1126.25	1.0453	0.8093	3.0505	1.2681	42.88	20840	30.775
2012-03-15	6.3294	6.3305	83.57	1127.83	1.0525	0.8191	3.057	1.2626	43	20830	30.76
2012-03-16	6.3229	6.3205	83.43	1125.82	1.059	0.8245	3.0563	1.2575	43.067	20820	30.73
2012-03-19	6.3233	6.3165	83.35	1122.18	1.0607	0.8263	3.0545	1.2553	42.89	20835	30.735
2012-03-20	6.3244	6.327	83.7	1124.98	1.048	0.8172	3.0755	1.2643	43.067	20830	30.778
2012-03-21	6.3226	6.3255	83.41	1129.5	1.0459	0.8157	3.0745	1.2638	43.03	20870	30.742
2012-03-22	6.2994	6.316	82.54	1129.55	1.0389	0.8094	3.0817	1.2662	43.045	20860	30.822
2012-03-23	6.3076	6.307	82.35	1135.18	1.0467	0.8182	3.077	1.261	42.963	20885	30.78
2012-03-26	6.315	6.3145	82.82	1141.7	1.0534	0.8232	3.0748	1.2573	43.065	20900	30.795
2012-03-27	6.307	6.311	83.17	1134.15	1.046	0.8206	3.057	1.2576	42.92	20865	30.66
2012-03-28	6.3056	6.316	82.9	1135.7	1.0389	0.8168	3.0626	1.2576	42.93	20845	30.78
2012-03-29	6.306	6.3165	82.46	1136.9	1.0383	0.8173	3.0668	1.2588	42.98	20825	30.887
2012-03-30	6.299	6.315	82.87	1133.05	1.0346	0.8187	3.0635	1.2577	42.918	20850	30.84
2012-04-02	6.2885	6.3108	82.08	1127.88	1.0419	0.8234	3.0552	1.2533	42.69	20850	30.84
2012-04-03	6.2862	6.3095	82.81	1121.85	1.0331	0.8189	3.0477	1.2552	42.693	20840	30.81
2012-04-04	6.2987	6.313	82.46	1129.5	1.027	0.8148	3.065	1.2593	42.798	20835	30.972
2012-04-05	6.3141	6.3148	82.37	1127.28	1.0299	0.816	3.065	1.2597	#N/A N/A	20825	31
2012-04-06	6.3058	6.3115	81.64	1131.8	1.0307	0.8196	3.0645	1.2607	#N/A N/A	20830	30.99
2012-04-09	6.3086	6.311	81.49	1138.3	1.0313	0.8216	3.0715	1.2618	#N/A N/A	20835	30.93
2012-04-10	6.311	6.3095	80.67	1139.68	1.0251	0.8149	3.0759	1.2625	42.84	20817	30.968
2012-04-11	6.3079	6.3113	80.86	#N/A N/A	1.03	0.8181	#N/A N/A	1.258	42.755	20825	30.918
2012-04-12	6.3074	6.3025	80.89	1140.53	1.0438	0.8278	3.0685	1.2542	42.715	20840	30.81
2012-04-13	6.303	6.2975	80.93	1135	1.037	0.8228	3.0575	1.2482	42.655	20825	30.74
2012-04-16	6.3153	6.3065	80.41	1138.63	1.0356	0.8204	3.068	1.2482	42.778	20825	30.85
2012-04-17	6.302	6.2985	80.85	1140.63	1.039	0.821	3.0658	1.2486	42.65	20825	30.8
2012-04-18	6.303	6.305	81.26	1137.13	1.0359	0.8159	3.064	1.2509	42.655	20825	30.83
2012-04-19	6.3038	6.305	81.61	1138.15	1.0331	0.8137	3.0655	1.2521	42.618	20825	30.89
2012-04-20	6.3086	6.305	81.52	1139.6	1.038	0.8185	3.0646	1.2484	42.608	20850	30.922
2012-04-23	6.3086	6.3075	81.18	1139.5	1.0319	0.8135	3.0667	1.2475	42.673	20840	31
2012-04-24	6.3079	6.3073	81.32	1140.8	1.0315	0.8132	3.0642	1.2462	42.695	20825	30.972
2012-04-25	6.3043	6.305	81.34	1141.35	1.0353	0.8134	3.0605	1.2439	42.665	20855	30.95
2012-04-26	6.3057	6.3035	80.99	1136.35	1.039	0.8146	3.0512	1.2408	42.525	20870	30.878
2012-04-27	6.3099	6.3055	80.27	1135.15	1.0471	0.8225	3.0465	1.2376	42.368	20865	30.77
2012-04-30	6.2795	6.3005	79.82	1130.07	1.0429	0.8185	3.028	1.2372	42.215	20865	30.752
2012-05-01	6.2774	6.299	80.09	#N/A N/A	1.0334	0.8153	3.0286	1.2358	#N/A N/A	20865	30.73
2012-05-02	6.3075	6.306	80.14	1127.43	1.0333	0.8108	3.0282	1.2393	42.19	20855	30.86
2012-05-03	6.3053	6.3045	80.18	1129	1.0264	0.7997	3.0325	1.244	42.177	20858	30.9
2012-05-04	6.3061	6.3055	79.85	1131.53	1.0182	0.7955	3.042	1.2447	42.32	20850	30.94
2012-05-07	6.3078	6.3075	79.92	1138.45	1.0197	0.7947	3.0545	1.2459	42.35	20870	31.01
2012-05-08	6.3081	6.308	79.87	1135.65	1.0121	0.7878	3.057	1.2476	42.272	20850	31.002
2012-05-09	6.3098	6.313	79.64	1140.4	1.0051	0.7842	3.0695	1.2528	42.42	20860	31.075
2012-05-10	6.3142	6.313	79.93	1142.45	1.0082	0.7853	3.0682	1.2506	42.385	20865	31.12
2012-05-11	6.3103	6.313	79.94	1146.55	1.002	0.7827	3.0705	1.2529	42.565	20845	31.208
2012-05-14	6.3214	6.3195	79.85	1149.25	0.9958	0.7765	3.0825	1.2583	42.71	20860	31.333
2012-05-15	6.318	6.319	80.18	1154	0.9937	0.7693	3.0815	1.2615	42.67	20855	31.34
2012-05-16	6.3218	6.325	80.33	1165.45	0.9914	0.7643	3.1156	1.2686	43.04	20850	31.48
2012-05-17	6.3252	6.3255	79.28	1163.05	0.9888	0.7633	3.11	1.2723	42.915	20845	31.413
2012-05-18	6.3282	6.3265	79.02	1172.7	0.9844	0.7562	3.136	1.2752	43.247	20850	31.333
2012-05-21	6.3274	6.3265	79.31	1168.82	0.9915	0.7652	3.134	1.2694	43.205	20850	31.35
2012-05-22	6.323	6.3235	79.96	1163.4	0.981	0.7544	3.1195	1.2739	43.127	20848	31.382
2012-05-23	6.3347	6.333	79.47	1172.7	0.9746	0.75	3.1455	1.2777	43.44	20850	31.522
2012-05-24	6.3452	6.3405	79.6	1180.25	0.9763	0.7534	3.1546	1.2773	43.74	20860	31.612
2012-05-25	6.3444	6.3455	79.68	1185.3	0.9758	0.754	3.153	1.2816	43.755	20860	31.66
2012-05-28	6.3453	6.3415	79.47	#N/A N/A	0.9852	0.7619	3.1467	1.2769	43.556	20860	31.62
2012-05-29	6.3481	6.3455	79.49	1174.75	0.9848	0.763	3.148	1.2784	43.218	20850	31.728
2012-05-30	6.358	6.3595	79.07	1176.25	0.9704	0.7531	3.1625	1.2886	43.49	20875	31.752
2012-05-31	6.3685	6.3665	78.32	1179.93	0.9734	0.7537	3.176	1.2886	43.495	20870	31.85
2012-06-01	6.3696	6.3715	78.02	1177.75	0.9701	0.7545	3.195	1.2926	43.393	20865	31.903
2012-06-04	6.364	6.369	78.34	1181.9	0.9728	0.7565	3.1985	1.2872	43.482	20885	31.57
2012-06-05	6.3673	6.3675	78.75	1180.2	0.9742	0.7561	3.201	1.2864	43.465	20950	31.655
2012-06-06	6.3639	6.3575	79.19	#N/A N/A	0.9927	0.7708	3.1745	1.2747	43.19	21008	31.495
2012-06-07	6.3638	6.361	79.63	1171.48	0.9894	0.7672	3.1637	1.2773	43.158	21005	31.49
2012-06-08	6.3703	6.372	79.49	1175.33	0.9916	0.7703	3.1895	1.2832	43.27	20985	31.692
2012-06-11	6.3692	6.3695	79.44	1165.85	0.9864	0.7691	3.1685	1.2863	42.915	20990	31.613
2012-06-12	6.3705	6.3705	79.53	1170.53	0.9959	0.7772	3.185	1.2817	43	20910	31.685
2012-06-13	6.3689	6.3685	79.48	1168.35	0.9934	0.773	3.1802	1.2833	42.635	20960	31.59
2012-06-14	6.3705	6.3705	79.35	1166.3	1.0024	0.7825	3.186	1.2778	42.558	20960	31.585
2012-06-15	6.3653	6.375	78.73	1165.7	1.0075	0.7881	3.1655	1.2708	42.255	20960	31.515
2012-06-18	6.3575	6.3665	79.11	1157.23	1.0124	0.7919	3.1575	1.2697	42.265	20955	31.472
2012-06-19	6.3547	6.3585	78.95	1156.43	1.0188	0.7982	3.1575	1.2668	42.293	20965	31.39
2012-06-20	6.3598	6.358	79.54	1151.03	1.0194	0.7962	3.1595	1.2687	42.11	20940	31.49
2012-06-21	6.3649	6.3655	80.28	1151.6	1.0034	0.7864	3.1785	1.2786	42.423	20920	31.705
2012-06-22	#N/A N/A	6.3735	80.43	1157.05	1.0064	0.7906	3.1915	1.2769	42.449	20905	31.75
2012-06-25	6.3633	6.372	79.66	1161.65	1.0011	0.7873	3.1955	1.2815	42.645	20925	31.858
2012-06-26	6.3627	6.367	79.52	1158.38	1.0064	0.7911	3.195	1.277	42.47	20925	31.815
2012-06-27	6.3574	6.3635	79.72	1156.2	1.008	0.7917	3.193	1.2764	42.37	20890	31.87
2012-06-28	6.3574	6.3642	79.46	1154.33	1.0045	0.7883	3.1965	1.2802	42.34	20925	31.89
2012-06-29	6.354	6.36	79.79	1145.88	1.0238	0.8013	3.179	1.2651	42.16	20905	31.76
2012-07-02	6.3486	6.3525	79.51	1146	1.0249	0.8037	3.1645	1.2671	42.018	20895	31.593
2012-07-03	6.3525	6.352	79.79	1138.23	1.0283	0.8038	3.152	1.2632	41.725	20890	31.48
2012-07-04	6.3475	6.347	79.88	1135.65	1.0276	0.8037	3.1525	1.2659	41.832	20890	31.48
2012-07-05	6.356	6.3575	79.92	1135.13	1.0287	0.8035	3.1605	1.2645	41.68	20880	31.532
2012-07-06	6.3648	6.3725	79.66	1137.93	1.0213	0.7977	3.1745	1.2722	41.793	20885	31.645
2012-07-09	6.3712	6.3706	79.56	1141.4	1.0208	0.7964	3.1875	1.2691	41.946	20875	31.78
2012-07-10	6.3657	6.3646	79.43	1143.7	1.0192	0.794	3.1805	1.269	41.857	20880	31.66
2012-07-11	6.3686	6.3651	79.76	1140.93	1.0251	0.7965	3.179	1.2637	41.872	20875	31.722
2012-07-12	6.3737	6.3721	79.31	1151.25	1.0139	0.7894	3.1892	1.2695	42.065	20870	31.792
2012-07-13	6.3793	6.3725	79.18	1150.23	1.0226	0.7959	3.1845	1.2649	41.98	20860	31.658
2012-07-16	6.3788	6.3786	78.87	1147.03	1.0249	0.7978	3.1755	1.2641	41.862	20860	31.637
2012-07-17	6.3731	6.3725	79.06	1143.35	1.0316	0.7981	3.1637	1.2604	41.723	20850	31.57
2012-07-18	6.3695	6.3715	78.8	1142.5	1.0363	0.8004	3.1575	1.2574	41.643	20855	31.732
2012-07-19	6.3729	6.3705	78.59	1139.2	1.0427	0.8033	3.153	1.2536	41.9	20840	31.637
2012-07-20	6.3738	6.3735	78.49	1141.15	1.0378	0.7997	3.1505	1.256	41.813	20845	31.65
2012-07-23	6.386	6.3855	78.4	1146.57	1.0259	0.7874	3.1714	1.2614	42.035	20850	31.773
2012-07-24	6.3859	6.387	78.18	1146.15	1.0221	0.7845	3.1778	1.2626	42.04	20880	31.788
2012-07-25	6.3885	6.389	78.16	1151	1.0307	0.789	3.1758	1.2556	#N/A N/A	20885	31.703
2012-07-26	6.3841	6.3865	78.21	1147.05	1.0397	0.8019	3.1712	1.2508	42.125	20880	31.662
2012-07-27	6.3807	6.382	78.46	1138.28	1.0483	0.8097	3.1615	1.2475	42.95	20880	31.543
2012-07-30	6.3795	6.3825	78.18	1137.5	1.0503	0.8089	3.1525	1.2462	41.877	20870	31.59
2012-07-31	6.3617	6.3755	78.12	1130.55	1.0503	0.8087	3.1305	1.2449	41.93	20870	31.478
2012-08-01	6.3687	6.378	78.44	1126.63	1.0461	0.8075	3.1145	1.2476	41.765	20860	31.46
2012-08-02	6.3674	6.3765	78.24	1131.73	1.0465	0.8102	3.1272	1.2487	41.85	20865	31.52
2012-08-03	6.3725	6.3815	78.47	1134.82	1.0569	0.8189	3.1295	1.242	41.853	20865	31.58
2012-08-06	6.3739	6.378	78.25	1129.03	1.0569	0.82	3.1058	1.241	41.838	20855	31.493
2012-08-07	6.3666	6.3735	78.61	1128.78	1.0554	0.816	3.1025	1.2422	41.775	20865	31.478
2012-08-08	6.3613	6.3705	78.43	1128.23	1.0571	0.8158	3.104	1.2454	41.77	20865	31.517
2012-08-09	6.3593	6.3655	78.57	1125.53	1.058	0.8119	3.1055	1.2448	41.772	20860	31.5
2012-08-10	6.3602	6.368	78.28	1130.28	1.0577	0.8133	3.1165	1.2442	41.885	20865	31.48
2012-08-13	6.362	6.3655	78.32	1131.13	1.0517	0.8092	3.1225	1.2458	41.93	20850	31.43
2012-08-14	6.3589	6.3638	78.74	1129.65	1.0489	0.8054	3.1155	1.2466	41.915	20850	31.423
2012-08-15	6.3623	6.371	78.99	#N/A N/A	1.0505	0.8071	3.1265	1.2498	42.27	20855	31.553
2012-08-16	6.3663	6.3705	79.35	1134.13	1.0511	0.8105	3.1285	1.2497	42.29	20845	31.54
2012-08-17	6.3584	6.3665	79.56	1134.25	1.042	0.8076	3.1322	1.2536	42.42	20865	31.48
2012-08-20	6.3593	6.3618	79.43	1135.53	1.0444	0.8086	#N/A N/A	1.2532	#N/A N/A	20845	31.52
2012-08-21	6.3561	6.3565	79.29	1131.18	1.0487	0.8111	3.1325	1.2506	42.25	20845	31.45
2012-08-22	6.3518	6.3575	78.58	1135.95	1.0505	0.814	3.119	1.2477	42.29	20845	31.4
2012-08-23	6.3533	6.3575	78.49	1130.55	1.0441	0.8127	3.096	1.2476	42.11	20895	31.182
2012-08-24	6.3547	6.3585	78.67	1134.13	1.0403	0.8112	3.0995	1.2506	42.165	20905	31.222
2012-08-27	6.3569	6.3615	78.74	1135.38	1.0369	0.8087	3.1105	1.2523	42.1	20865	31.255
2012-08-28	6.3531	6.3595	78.51	1136.73	1.0377	0.8046	3.1195	1.2529	42.295	20875	31.298
2012-08-29	6.3518	6.3565	78.71	1133.45	1.0352	0.8005	3.123	1.2538	42.345	20865	31.345
[truncated: 2,602 more rows]

## Sheet: Sheet2
	USDIDR Curncy
Dates	PX_LAST
#NAME?	9285
2005-01-04	9280
2005-01-05	9305
2005-01-06	9312
2005-01-07	9282
2005-01-10	9290
2005-01-11	9275
2005-01-12	9195
2005-01-13	9142
2005-01-14	9156
2005-01-17	9135
2005-01-18	9153
2005-01-19	9157
2005-01-20	9150
2005-01-21	9146
2005-01-24	9136
2005-01-25	9146
2005-01-26	9137
2005-01-27	9151
2005-01-28	9148
2005-01-31	9161
2005-02-01	9232
2005-02-02	9178
2005-02-03	9190
2005-02-04	9185
2005-02-07	9210
2005-02-08	9275
2005-02-09	9280
2005-02-10	9280
2005-02-11	9280
2005-02-14	9240
2005-02-15	9275
2005-02-16	9290
2005-02-17	9292
2005-02-18	9250
2005-02-21	9270
2005-02-22	9198
2005-02-23	9210
2005-02-24	9240
2005-02-25	9264
2005-02-28	9285
2005-03-01	9270
2005-03-02	9278
2005-03-03	9286
2005-03-04	9350
2005-03-07	9325
2005-03-08	9380
2005-03-09	9330
2005-03-10	9360
2005-03-11	9360
2005-03-14	9370
2005-03-15	9350
2005-03-16	9328
2005-03-17	9360
2005-03-18	9355
2005-03-21	9400
2005-03-22	9410
2005-03-23	9401
2005-03-24	9400
2005-03-25	9418
2005-03-28	9450
2005-03-29	9515
2005-03-30	9500
2005-03-31	9465
2005-04-01	9460
2005-04-04	9481
2005-04-05	9480
2005-04-06	9475
2005-04-07	9505
2005-04-08	9495
2005-04-11	9486
2005-04-12	9490
2005-04-13	9490
2005-04-14	9520
2005-04-15	9533
2005-04-18	9570
2005-04-19	9565
2005-04-20	9575
2005-04-21	9683
2005-04-22	9680
2005-04-25	9750
2005-04-26	9695
2005-04-27	9565
2005-04-28	9575
2005-04-29	9570
2005-05-02	9525
2005-05-03	9530
2005-05-04	9513
2005-05-05	9510
2005-05-06	9495
2005-05-09	9482
2005-05-10	9454
2005-05-11	9460
2005-05-12	9473
2005-05-13	9475
2005-05-16	9470
2005-05-17	9430
2005-05-18	9440
2005-05-19	9450
2005-05-20	9450
2005-05-23	9470
2005-05-24	9472
2005-05-25	9477
2005-05-26	9489
2005-05-27	9486
2005-05-30	9486
2005-05-31	9518
2005-06-01	9575
2005-06-02	9573
2005-06-03	9588
2005-06-06	9590
2005-06-07	9545
2005-06-08	9595
2005-06-09	9625
2005-06-10	9620
2005-06-13	9611
2005-06-14	9610
2005-06-15	9598
2005-06-16	9632
2005-06-17	9598
2005-06-20	9670
2005-06-21	9657
2005-06-22	9650
2005-06-23	9645
2005-06-24	9648
2005-06-27	9660
2005-06-28	9680
2005-06-29	9710
2005-06-30	9760
2005-07-01	9796
2005-07-04	9865
2005-07-05	9882
2005-07-06	9780
2005-07-07	9796
2005-07-08	9805
2005-07-11	9753
2005-07-12	9765
2005-07-13	9798
2005-07-14	9800
2005-07-15	9782
2005-07-18	9800
2005-07-19	9792
2005-07-20	9828
2005-07-21	9783
2005-07-22	9795
2005-07-25	9815
2005-07-26	9828
2005-07-27	9840
2005-07-28	9835
2005-07-29	9805
2005-08-01	9784
2005-08-02	9755
2005-08-03	9755
2005-08-04	9725
2005-08-05	9755
2005-08-08	9775
2005-08-09	9792
2005-08-10	9770
2005-08-11	9795
2005-08-12	9795
2005-08-15	9886
2005-08-16	9911
2005-08-17	9908
2005-08-18	9978
2005-08-19	9987
2005-08-22	10005
2005-08-23	10070
2005-08-24	10275
2005-08-25	10325
2005-08-26	10385
2005-08-29	10775
2005-08-30	10550
2005-08-31	10300
2005-09-01	10280
2005-09-02	10345
2005-09-05	10300
2005-09-06	10355
2005-09-07	10410
2005-09-08	10365
2005-09-09	10215
2005-09-12	10105
2005-09-13	10075
2005-09-14	10000
2005-09-15	10075
2005-09-16	10150
2005-09-19	10140
2005-09-20	10185
2005-09-21	10215
2005-09-22	10230
2005-09-23	10223
2005-09-26	10225
2005-09-27	10275
2005-09-28	10410
2005-09-29	10290
2005-09-30	10300
2005-10-03	10303
2005-10-04	10195
2005-10-05	10030
2005-10-06	10045
2005-10-07	10048
2005-10-10	10073
2005-10-11	10063
2005-10-12	10110
2005-10-13	10110
2005-10-14	10113
2005-10-17	10108
2005-10-18	10098
2005-10-19	10090
2005-10-20	10078
2005-10-21	10100
2005-10-24	10065
2005-10-25	9982
2005-10-26	9986
2005-10-27	10015
2005-10-28	10040
2005-10-31	10123
2005-11-01	10030
2005-11-02	10051
2005-11-03	10055
2005-11-04	10070
2005-11-07	10093
2005-11-08	10103
2005-11-09	9920
2005-11-10	9975
2005-11-11	9987
2005-11-14	9972
2005-11-15	10010
2005-11-16	10010
2005-11-17	10020
2005-11-18	10078
2005-11-21	10055
2005-11-22	10040
2005-11-23	10048
2005-11-24	10055
2005-11-25	10060
2005-11-28	10045
2005-11-29	10040
2005-11-30	10025
2005-12-01	10025
2005-12-02	9995
2005-12-05	9960
2005-12-06	9920
2005-12-07	9835
2005-12-08	9788
2005-12-09	9685
2005-12-12	9765
2005-12-13	9771
2005-12-14	9795
2005-12-15	9835
2005-12-16	9880
2005-12-19	9860
2005-12-20	9855
2005-12-21	9825
2005-12-22	9840
2005-12-23	9860
2005-12-26	9835
2005-12-27	9855
2005-12-28	9830
2005-12-29	9835
2005-12-30	9830
2006-01-02	9815
2006-01-03	9700
2006-01-04	9636
2006-01-05	9590
2006-01-06	9550
2006-01-09	9460
2006-01-10	9452
2006-01-11	9465
2006-01-12	9345
2006-01-13	9355
2006-01-16	9475
2006-01-17	9468
2006-01-18	9491
2006-01-19	9401
2006-01-20	9435
2006-01-23	9448
2006-01-24	9488
2006-01-25	9349
2006-01-26	9368
2006-01-27	9389
2006-01-30	9387
2006-01-31	9370
2006-02-01	9330
2006-02-02	9346
2006-02-03	9300
2006-02-06	9218
2006-02-07	9190
2006-02-08	9272
2006-02-09	9235
2006-02-10	9233
2006-02-13	9236
2006-02-14	9230
2006-02-15	9229
2006-02-16	9219
2006-02-17	9230
2006-02-20	9231
2006-02-21	9263
2006-02-22	9355
2006-02-23	9265
2006-02-24	9293
2006-02-27	9235
2006-02-28	9183
2006-03-01	9183
2006-03-02	9185
2006-03-03	9185
2006-03-06	9187
2006-03-07	9250
2006-03-08	9317
2006-03-09	9310
2006-03-10	9240
2006-03-13	9239
2006-03-14	9168
2006-03-15	9125
2006-03-16	9140
2006-03-17	9135
2006-03-20	9140
2006-03-21	9115
2006-03-22	9093
2006-03-23	9088
2006-03-24	9122
2006-03-27	9050
2006-03-28	9045
2006-03-29	9140
2006-03-30	9090
2006-03-31	9070
2006-04-03	9023
2006-04-04	8983
2006-04-05	9000
2006-04-06	9018
2006-04-07	8983
2006-04-10	8980
2006-04-11	8993
2006-04-12	8995
2006-04-13	8988
2006-04-14	8988
2006-04-17	8985
2006-04-18	8983
2006-04-19	8883
2006-04-20	8885
2006-04-21	8884
2006-04-24	8822
2006-04-25	8818
2006-04-26	8795
2006-04-27	8780
2006-04-28	8785
2006-05-01	8770
2006-05-02	8775
2006-05-03	8775
2006-05-04	8775
2006-05-05	8780
2006-05-08	8730
2006-05-09	8738
2006-05-10	8722
2006-05-11	8703
2006-05-12	8765
2006-05-15	9118
2006-05-16	9195
2006-05-17	8998
2006-05-18	9176
2006-05-19	9198
2006-05-22	9325
2006-05-23	9245
2006-05-24	9375
2006-05-25	9345
2006-05-26	9260
2006-05-29	9218
2006-05-30	9180
2006-05-31	9255
2006-06-01	9340
2006-06-02	9258
2006-06-05	9285
2006-06-06	9345
2006-06-07	9380
2006-06-08	9425
2006-06-09	9395
2006-06-12	9416
2006-06-13	9495
2006-06-14	9475
2006-06-15	9387
2006-06-16	9293
2006-06-19	9380
2006-06-20	9380
2006-06-21	9363
2006-06-22	9358
2006-06-23	9403
2006-06-26	9400
2006-06-27	9295
2006-06-28	9341
2006-06-29	9366
2006-06-30	9263
2006-07-03	9145
2006-07-04	9070
2006-07-05	9115
2006-07-06	9115
2006-07-07	9065
2006-07-10	9050
2006-07-11	9045
2006-07-12	9105
2006-07-13	9105
2006-07-14	9175
2006-07-17	9295
2006-07-18	9250
2006-07-19	9205
2006-07-20	9165
2006-07-21	9146
2006-07-24	9165
2006-07-25	9120
2006-07-26	9120
2006-07-27	9070
2006-07-28	9095
2006-07-31	9073
2006-08-01	9108
2006-08-02	9110
2006-08-03	9097
2006-08-04	9085
2006-08-07	9070
2006-08-08	9098
2006-08-09	9090
2006-08-10	9090
2006-08-11	9074
2006-08-14	9090
2006-08-15	9096
2006-08-16	9093
2006-08-17	9093
2006-08-18	9069
2006-08-21	9063
2006-08-22	9071
2006-08-23	9115
2006-08-24	9140
2006-08-25	9135
2006-08-28	9127
2006-08-29	9092
2006-08-30	9117
2006-08-31	9111
2006-09-01	9096
2006-09-04	9088
2006-09-05	9094
2006-09-06	9113
2006-09-07	9100
2006-09-08	9127
2006-09-11	9135
2006-09-12	9165
2006-09-13	9170
2006-09-14	9135
2006-09-15	9120
2006-09-18	9105
2006-09-19	9153
2006-09-20	9160
2006-09-21	9143
2006-09-22	9190
2006-09-25	9250
2006-09-26	9230
2006-09-27	9210
2006-09-28	9234
2006-09-29	9223
2006-10-02	9205
2006-10-03	9210
2006-10-04	9221
2006-10-05	9209
2006-10-06	9208
2006-10-09	9228
2006-10-10	9225
2006-10-11	9223
2006-10-12	9221
2006-10-13	9207
2006-10-16	9165
2006-10-17	9152
2006-10-18	9155
2006-10-19	9155
2006-10-20	9160
2006-10-23	9155
2006-10-24	9155
2006-10-25	9145
2006-10-26	9112
2006-10-27	9093
2006-10-30	9107
2006-10-31	9115
2006-11-01	9106
2006-11-02	9113
2006-11-03	9115
2006-11-06	9130
2006-11-07	9115
2006-11-08	9113
2006-11-09	9120
2006-11-10	9110
2006-11-13	9129
2006-11-14	9127
2006-11-15	9174
2006-11-16	9171
2006-11-17	9166
2006-11-20	9151
2006-11-21	9140
2006-11-22	9137
2006-11-23	9127
2006-11-24	9158
2006-11-27	9143
2006-11-28	9179
2006-11-29	9163
2006-11-30	9169
2006-12-01	9153
2006-12-04	9158
2006-12-05	9122
2006-12-06	9113
2006-12-07	9101
2006-12-08	9076
2006-12-11	9092
2006-12-12	9074
2006-12-13	9070
2006-12-14	9068
2006-12-15	9082
2006-12-18	9085
2006-12-19	9139
2006-12-20	9105
2006-12-21	9089
2006-12-22	9078
2006-12-25	9080
2006-12-26	9064
2006-12-27	9042
2006-12-28	9026
2006-12-29	8995
2007-01-02	8985
2007-01-03	8973
2007-01-04	8993
2007-01-05	8999
2007-01-09	9040
2007-01-10	9077
2007-01-11	9115
2007-01-12	9153
2007-01-15	9113
2007-01-16	9080
2007-01-17	9115
2007-01-18	9097
2007-01-19	9074
2007-01-22	9086
2007-01-23	9088
2007-01-24	9079
2007-01-25	9103
2007-01-26	9120
2007-01-29	9128
2007-01-30	9102
2007-01-31	9097
2007-02-01	9085
2007-02-02	9072
2007-02-05	9073
2007-02-06	9052
2007-02-07	9040
2007-02-08	9043
2007-02-09	9050
2007-02-12	9044
2007-02-13	9076
2007-02-14	9070
2007-02-15	9043
2007-02-16	9049
2007-02-19	9060
2007-02-20	9063
2007-02-21	9070
2007-02-22	9090
2007-02-23	9087
2007-02-26	9069
2007-02-27	9080
2007-02-28	9153
2007-03-01	9145
2007-03-02	9180
2007-03-05	9255
2007-03-06	9225
2007-03-07	9205
2007-03-08	9183
2007-03-09	9177
2007-03-12	9172
2007-03-13	9214
2007-03-14	9221
2007-03-15	9228
2007-03-16	9222
2007-03-19	9220
2007-03-20	9171
2007-03-21	9145
2007-03-22	9075
2007-03-23	9125
2007-03-26	9105
2007-03-27	9108
2007-03-28	9155
2007-03-29	9130
2007-03-30	9136
2007-04-02	9111
2007-04-03	9100
2007-04-04	9113
2007-04-05	9111
2007-04-09	9090
2007-04-10	9100
2007-04-11	9096
2007-04-12	9111
2007-04-13	9099
2007-04-16	9095
2007-04-17	9086
2007-04-18	9069
2007-04-19	9106
2007-04-20	9088
2007-04-23	9091
2007-04-24	9088
2007-04-25	9084
2007-04-26	9074
2007-04-27	9078
2007-04-30	9085
2007-05-01	9078
2007-05-02	9075
2007-05-03	9048
2007-05-04	8981
2007-05-07	8890
2007-05-08	8910
2007-05-09	8909
2007-05-10	8755
2007-05-11	8850
2007-05-14	8800
2007-05-15	8824
2007-05-16	8793
2007-05-17	8795
2007-05-18	8813
2007-05-21	8755
2007-05-22	8675
2007-05-23	8690
2007-05-24	8766
2007-05-25	8730
2007-05-28	8720
2007-05-29	8795
2007-05-30	8838
2007-05-31	8835
2007-06-04	8773
2007-06-05	8792
2007-06-06	8865
2007-06-07	8880
2007-06-08	9075
2007-06-11	9048
2007-06-12	8980
2007-06-13	9079
2007-06-14	9051
2007-06-15	9046
2007-06-18	8935
2007-06-19	8910
2007-06-20	8926
2007-06-21	8978
2007-06-22	9015
2007-06-25	9025
2007-06-26	9073
2007-06-27	9125
2007-06-28	9077
2007-06-29	9045
2007-07-02	9000
2007-07-03	9000
2007-07-04	9011
2007-07-05	9025
2007-07-06	9033
2007-07-09	9025
2007-07-10	9001
2007-07-11	9032
2007-07-12	9050
2007-07-13	9025
2007-07-16	9038
2007-07-17	9058
2007-07-18	9115
2007-07-19	9101
2007-07-20	9064
2007-07-23	9072
2007-07-24	9053
2007-07-25	9084
2007-07-26	9135
2007-07-27	9225
2007-07-30	9218
2007-07-31	9189
2007-08-01	9288
2007-08-02	9295
2007-08-03	9276
2007-08-06	9305
2007-08-07	9324
2007-08-08	9295
2007-08-09	9300
2007-08-10	9343
2007-08-13	9344
2007-08-14	9360
2007-08-15	9400
2007-08-16	9450
2007-08-17	9480
2007-08-20	9388
2007-08-21	9435
2007-08-22	9407
2007-08-23	9380
2007-08-24	9405
2007-08-27	9380
2007-08-28	9403
2007-08-29	9425
2007-08-30	9415
2007-08-31	9395
2007-09-03	9391
2007-09-04	9386
2007-09-05	9410
2007-09-06	9403
2007-09-07	9400
2007-09-10	9410
2007-09-11	9448
2007-09-12	9417
2007-09-13	9408
2007-09-14	9383
2007-09-17	9383
2007-09-18	9382
2007-09-19	9240
2007-09-20	9151
2007-09-21	9184
2007-09-24	9122
2007-09-25	9163
2007-09-26	9146
2007-09-27	9138
2007-09-28	9150
2007-10-01	9085
2007-10-02	9100
2007-10-03	9113
2007-10-04	9146
2007-10-05	9105
2007-10-08	9053
2007-10-09	9093
2007-10-10	9064
2007-10-11	9080
2007-10-15	9060
2007-10-16	9060
2007-10-17	9109
2007-10-18	9089
2007-10-19	9094
2007-10-22	9118
2007-10-23	9129
2007-10-24	9183
2007-10-25	9173
2007-10-26	9118
2007-10-29	9123
2007-10-30	9108
2007-10-31	9099
2007-11-01	9086
2007-11-02	9138
2007-11-05	9145
2007-11-06	9162
2007-11-07	9118
2007-11-08	9150
2007-11-09	9129
2007-11-12	9166
2007-11-13	9180
2007-11-14	9195
2007-11-15	9250
2007-11-16	9330
2007-11-19	9320
2007-11-20	9345
2007-11-21	9380
2007-11-22	9395
2007-11-23	9367
2007-11-26	9388
2007-11-27	9389
2007-11-28	9413
2007-11-29	9380
2007-11-30	9372
2007-12-03	9330
2007-12-04	9300
2007-12-05	9260
2007-12-06	9255
2007-12-07	9270
2007-12-10	9258
2007-12-11	9275
2007-12-12	9310
2007-12-13	9309
2007-12-14	9324
2007-12-17	9380
2007-12-18	9400
2007-12-19	9420
2007-12-20	9430
2007-12-21	9433
2007-12-24	9415
2007-12-25	9413
2007-12-26	9414
2007-12-27	9416
2007-12-28	9412
2007-12-31	9393
2008-01-02	9386
2008-01-03	9405
2008-01-04	9422
2008-01-07	9455
2008-01-08	9455
2008-01-09	9458
2008-01-11	9433
2008-01-14	9434
2008-01-15	9438
2008-01-16	9437
2008-01-17	9444
2008-01-18	9442
2008-01-21	9443
2008-01-22	9322
2008-01-23	9396
2008-01-24	9380
2008-01-25	9329
2008-01-28	9351
2008-01-29	9321
2008-01-30	9300
2008-01-31	9267
2008-02-01	9195
2008-02-04	9220
2008-02-05	9205
2008-02-06	9240
2008-02-07	9242
2008-02-08	9238
2008-02-11	9267
2008-02-12	9278
2008-02-13	9260
2008-02-14	9254
2008-02-15	9165
2008-02-18	9157
2008-02-19	9165
2008-02-20	9190
2008-02-21	9175
2008-02-22	9174
2008-02-25	9118
2008-02-26	9094
2008-02-27	9060
2008-02-28	9085
2008-02-29	9071
2008-03-03	9121
2008-03-04	9100
2008-03-05	9085
2008-03-06	9073
2008-03-07	9060
2008-03-10	9163
2008-03-11	9195
2008-03-12	9173
2008-03-13	9205
2008-03-14	9255
2008-03-17	9285
2008-03-18	9225
2008-03-19	9210
2008-03-20	9185
2008-03-21	9195
2008-03-24	9205
2008-03-25	9190
2008-03-26	9195
2008-03-27	9210
2008-03-28	9204
2008-03-31	9229
2008-04-01	9228
2008-04-02	9210
2008-04-03	9225
2008-04-04	9220
2008-04-07	9217
2008-04-08	9213
2008-04-09	9215
2008-04-10	9193
2008-04-11	9189
2008-04-14	9198
2008-04-15	9197
2008-04-16	9203
2008-04-17	9197
2008-04-18	9190
2008-04-21	9189
2008-04-22	9193
2008-04-23	9215
2008-04-24	9218
2008-04-25	9230
2008-04-28	9244
2008-04-29	9228
2008-04-30	9232
2008-05-02	9235
2008-05-05	9226
2008-05-06	9219
2008-05-07	9230
2008-05-08	9268
2008-05-09	9250
2008-05-12	9256
2008-05-13	9248
2008-05-14	9290
2008-05-15	9302
2008-05-16	9290
2008-05-19	9294
2008-05-20	9280
2008-05-21	9308
2008-05-22	9320
2008-05-23	9335
2008-05-26	9355
2008-05-27	9351
2008-05-28	9300
2008-05-29	9306
2008-05-30	9315
2008-06-02	9320
2008-06-03	9318
2008-06-04	9310
2008-06-05	9328
2008-06-06	9324
2008-06-09	9340
2008-06-10	9330
2008-06-11	9315
2008-06-12	9316
2008-06-13	9319
2008-06-16	9325
2008-06-17	9308
2008-06-18	9287
2008-06-19	9290
2008-06-20	9260
2008-06-23	9268
2008-06-24	9264
2008-06-25	9248
2008-06-26	9230
2008-06-27	9213
2008-06-30	9228
2008-07-01	9220
2008-07-02	9225
2008-07-03	9210
2008-07-04	9215
2008-07-07	9212
2008-07-08	9208
2008-07-09	9184
2008-07-10	9168
2008-07-11	9158
2008-07-14	9145
2008-07-15	9146
2008-07-16	9144
2008-07-17	9150
2008-07-18	9148
2008-07-21	9155
2008-07-22	9155
2008-07-23	9143
2008-07-24	9138
2008-07-25	9133
2008-07-28	9118
2008-07-29	9128
2008-07-30	9123
2008-07-31	9098
2008-08-01	9093
2008-08-04	9098
2008-08-05	9083
2008-08-06	9073
2008-08-07	9105
2008-08-08	9165
2008-08-11	9175
2008-08-12	9175
2008-08-13	9177
2008-08-14	9183
2008-08-15	9186
2008-08-18	9190
2008-08-19	9193
2008-08-20	9160
2008-08-21	9151
2008-08-22	9151
2008-08-25	9165
2008-08-26	9180
2008-08-27	9165
2008-08-28	9150
2008-08-29	9153
2008-09-01	9161
2008-09-02	9206
2008-09-03	9207
2008-09-04	9216
2008-09-05	9364
2008-09-08	9290
2008-09-09	9324
2008-09-10	9340
2008-09-11	9440
2008-09-12	9450
2008-09-15	9461
2008-09-16	9455
2008-09-17	9405
2008-09-18	9410
2008-09-19	9370
2008-09-22	9305
2008-09-23	9325
2008-09-24	9345
2008-09-25	9380
2008-09-26	9385
2008-09-29	9451
2008-09-30	9506
2008-10-02	9478
2008-10-06	9599
2008-10-07	9555
2008-10-08	9688
2008-10-09	9620
2008-10-10	9865
2008-10-13	9839
2008-10-14	9765
2008-10-15	9818
2008-10-16	9908
2008-10-17	9808
2008-10-20	9759
2008-10-21	9845
2008-10-22	9895
2008-10-23	9945
2008-10-24	10195
2008-10-27	10663
2008-10-28	11000
2008-10-29	10800
2008-10-30	10700
2008-10-31	11050
2008-11-03	11000
2008-11-04	10925
2008-11-05	11000
2008-11-06	11025
2008-11-07	11150
2008-11-10	11115
2008-11-11	11325
2008-11-12	11550
2008-11-13	11913
2008-11-14	11755
2008-11-17	11850
2008-11-18	11975
2008-11-19	12010
2008-11-20	12480
2008-11-21	12400
2008-11-24	12650
2008-11-25	12650
2008-11-26	12550
2008-11-27	12375
2008-11-28	12360
2008-12-01	12400
2008-12-02	12375
2008-12-03	12235
2008-12-04	11968
2008-12-05	11750
2008-12-08	11650
2008-12-09	10925
2008-12-10	10925
2008-12-11	11030
2008-12-12	11125
2008-12-15	11150
2008-12-16	11108
2008-12-17	10980
2008-12-18	11075
2008-12-19	10978
2008-12-22	11050
2008-12-23	11000
2008-12-24	11050
2008-12-25	10925
2008-12-26	11144
2008-12-29	11213
2008-12-30	11038
2008-12-31	11120
2009-01-01	10875
2009-01-02	11015
2009-01-05	11013
2009-01-06	11090
2009-01-07	10805
2009-01-08	10950
2009-01-09	10975
2009-01-12	11200
2009-01-13	11240
2009-01-14	11017
2009-01-15	11198
2009-01-16	11143
2009-01-19	11211
2009-01-20	11210
2009-01-21	11205
2009-01-22	11213
2009-01-23	11350
2009-01-26	11250
2009-01-27	11330
2009-01-28	11351
2009-01-29	11335
2009-01-30	11375
2009-02-02	11650
2009-02-03	11710
2009-02-04	11725
2009-02-05	11825
2009-02-06	11750
2009-02-09	11738
2009-02-10	11823
2009-02-11	11830
2009-02-12	11818
2009-02-13	11866
2009-02-16	11800
2009-02-17	12040
2009-02-18	12030
2009-02-19	11975
2009-02-20	12100
2009-02-23	11930
2009-02-24	11969
2009-02-25	11935
2009-02-26	11989
2009-02-27	12000
2009-03-02	12010
2009-03-03	12001
2009-03-04	12100
2009-03-05	12060
2009-03-06	12023
2009-03-09	12050
2009-03-10	11988
2009-03-11	11971
2009-03-12	11993
2009-03-13	11988
2009-03-16	11985
2009-03-17	11971
2009-03-18	11969
2009-03-19	11955
2009-03-20	11815
2009-03-23	11585
2009-03-24	11400
2009-03-25	11593
2009-03-26	11610
2009-03-27	11497
2009-03-30	11760
2009-03-31	11700
2009-04-01	11595
2009-04-02	11528
2009-04-03	11481
2009-04-06	11393
2009-04-07	11385
2009-04-08	11378
2009-04-09	11320
2009-04-10	11310
2009-04-13	11120
2009-04-14	10850
2009-04-15	10865
2009-04-16	10795
2009-04-17	10725
2009-04-20	10725
2009-04-21	10840
2009-04-22	10848
2009-04-23	10931
2009-04-24	10810
2009-04-27	10845
2009-04-28	10875
2009-04-29	10858
2009-04-30	10625
2009-05-01	10630
2009-05-04	10501
2009-05-05	10435
2009-05-06	10436
2009-05-07	10365
2009-05-08	10376
2009-05-11	10363
2009-05-12	10402
2009-05-13	10348
2009-05-14	10400
2009-05-15	10413
2009-05-18	10404
2009-05-19	10296
2009-05-20	10375
2009-05-21	10367
2009-05-22	10290
2009-05-25	10290
2009-05-26	10245
2009-05-27	10325
2009-05-28	10355
2009-05-29	10295
2009-06-01	10235
2009-06-02	10260
2009-06-03	10118
2009-06-04	10078
2009-06-05	9930
2009-06-08	10025
2009-06-09	10060
2009-06-10	10023
2009-06-11	10090
2009-06-12	10068
2009-06-15	10120
2009-06-16	10180
2009-06-17	10215
2009-06-18	10425
2009-06-19	10310
2009-06-22	10350
2009-06-23	10445
2009-06-24	10380
2009-06-25	10260
2009-06-26	10230
2009-06-29	10238
2009-06-30	10208
2009-07-01	10223
2009-07-02	10213
2009-07-03	10193
2009-07-06	10265
2009-07-07	10225
2009-07-08	10293
2009-07-09	10148
2009-07-10	10180
2009-07-13	10240
2009-07-14	10215
2009-07-15	10122
2009-07-16	10095
2009-07-17	10163
2009-07-21	10060
2009-07-22	10085
2009-07-23	10035
2009-07-24	9990
2009-07-27	9960
2009-07-28	9945
2009-07-29	9958
2009-07-30	9958
2009-07-31	9928
2009-08-03	9903
2009-08-04	9865
2009-08-05	9883
2009-08-06	9905
2009-08-07	9900
2009-08-10	9914
2009-08-11	9920
2009-08-12	9995
2009-08-13	9950
2009-08-14	9939
2009-08-17	9948
2009-08-18	9973
2009-08-19	10070
2009-08-20	10065
2009-08-21	10018
2009-08-24	10000
2009-08-25	10030
2009-08-26	10075
2009-08-27	10155
2009-08-28	10053
2009-08-31	10105
2009-09-01	10090
2009-09-02	10165
2009-09-03	10125
2009-09-04	10125
2009-09-07	10060
2009-09-08	10000
2009-09-09	9940
2009-09-10	9930
2009-09-11	9918
2009-09-14	9955
2009-09-15	9895
2009-09-16	9715
2009-09-17	9705
2009-09-18	9705
2009-09-21	9695
2009-09-22	9705
2009-09-23	9705
2009-09-24	9660
2009-09-25	9658
2009-09-28	9725
2009-09-29	9699
2009-09-30	9665
2009-10-01	9625
2009-10-02	9640
2009-10-05	9563
2009-10-06	9443
2009-10-07	9425
2009-10-08	9440
2009-10-09	9458
2009-10-12	9480
2009-10-13	9453
2009-10-14	9375
2009-10-15	9340
2009-10-16	9398
2009-10-19	9403
2009-10-20	9399
2009-10-21	9423
2009-10-22	9523
2009-10-23	9435
2009-10-26	9485
2009-10-27	9538
2009-10-28	9665
2009-10-29	9593
2009-10-30	9585
2009-11-02	9585
2009-11-03	9580
2009-11-04	9530
2009-11-05	9515
2009-11-06	9455
2009-11-09	9415
2009-11-10	9423
2009-11-11	9395
2009-11-12	9410
2009-11-13	9375
2009-11-16	9390
2009-11-17	9385
2009-11-18	9390
2009-11-19	9555
2009-11-20	9500
2009-11-23	9471
2009-11-24	9493
2009-11-25	9403
2009-11-26	9428
2009-11-27	9435
2009-11-30	9461
2009-12-01	9455
2009-12-02	9433
2009-12-03	9422
2009-12-04	9413
2009-12-07	9448
2009-12-08	9455
2009-12-09	9434
2009-12-10	9444
2009-12-11	9450
2009-12-14	9473
2009-12-15	9470
2009-12-16	9468
2009-12-17	9500
2009-12-18	9505
2009-12-21	9508
2009-12-22	9490
2009-12-23	9498
2009-12-24	9483
2009-12-25	9480
2009-12-28	9453
2009-12-29	9444
2009-12-30	9436
2009-12-31	9404
2010-01-01	9403
2010-01-04	9346
2010-01-05	9320
2010-01-06	9279
2010-01-07	9235
2010-01-08	9220
2010-01-11	9153
2010-01-12	9168
2010-01-13	9178
2010-01-14	9168
2010-01-15	9203
2010-01-18	9226
2010-01-19	9230
2010-01-20	9328
2010-01-21	9305
2010-01-22	9350
2010-01-25	9348
2010-01-26	9413
2010-01-27	9428
2010-01-28	9345
2010-01-29	9353
2010-02-01	9408
2010-02-02	9363
2010-02-03	9295
2010-02-04	9326
2010-02-05	9410
2010-02-08	9405
2010-02-09	9373
2010-02-10	9360
2010-02-11	9378
2010-02-12	9343
2010-02-15	9350
2010-02-16	9325
2010-02-17	9280
2010-02-18	9325
2010-02-19	9343
2010-02-22	9295
2010-02-23	9298
2010-02-24	9333
2010-02-25	9345
2010-02-26	9343
2010-03-01	9263
2010-03-02	9293
2010-03-03	9280
2010-03-04	9275
2010-03-05	9235
2010-03-08	9180
2010-03-09	9198
2010-03-10	9175
2010-03-11	9195
2010-03-12	9152
2010-03-15	9165
2010-03-16	9175
2010-03-17	9124
2010-03-18	9125
2010-03-19	9108
2010-03-22	9125
2010-03-23	9115
2010-03-24	9127
2010-03-25	9130
2010-03-26	9120
2010-03-29	9090
2010-03-30	9091
2010-03-31	9100
2010-04-01	9078
2010-04-02	9055
2010-04-05	9062
2010-04-06	9050
2010-04-07	9055
2010-04-08	9069
2010-04-09	9032
2010-04-12	9020
2010-04-13	9028
2010-04-14	9013
2010-04-15	9008
2010-04-16	9008
2010-04-19	9040
2010-04-20	9018
2010-04-21	9017
2010-04-22	9014
2010-04-23	9012
2010-04-26	9008
2010-04-27	9013
2010-04-28	9041
2010-04-29	9018
2010-04-30	9010
2010-05-03	9030
2010-05-04	9025
2010-05-05	9093
2010-05-06	9188
2010-05-07	9216
2010-05-10	9075
2010-05-11	9113
2010-05-12	9096
2010-05-13	9091
2010-05-14	9100
2010-05-17	9143
2010-05-18	9114
2010-05-19	9181
2010-05-20	9265
2010-05-21	9281
2010-05-24	9269
2010-05-25	9378
2010-05-26	9320
2010-05-27	9268
2010-05-28	9210
2010-05-31	9175
2010-06-01	9250
2010-06-02	9250
2010-06-03	9193
2010-06-04	9190
2010-06-07	9271
2010-06-08	9256
2010-06-09	9253
2010-06-10	9243
2010-06-11	9200
2010-06-14	9169
2010-06-15	9175
2010-06-16	9150
2010-06-17	9158
2010-06-18	9103
2010-06-21	9015
2010-06-22	9019
2010-06-23	9035
2010-06-24	9061
2010-06-25	9060
2010-06-28	9029
2010-06-29	9064
2010-06-30	9074
2010-07-01	9071
2010-07-02	9061
2010-07-05	9060
2010-07-06	9060
2010-07-07	9070
2010-07-08	9065
2010-07-09	9048
2010-07-12	9054
2010-07-13	9048
2010-07-14	9049
2010-07-15	9046
2010-07-16	9042
2010-07-19	9064
2010-07-20	9045
2010-07-21	9049
2010-07-22	9050
2010-07-23	9040
2010-07-26	9030
2010-07-27	9015
2010-07-28	9006
2010-07-29	8987
2010-07-30	8949
2010-08-02	8942
2010-08-03	8941
2010-08-04	8948
2010-08-05	8938
2010-08-06	8940
2010-08-09	8937
2010-08-10	8953
2010-08-11	8973
2010-08-12	9005
2010-08-13	8978
2010-08-16	8980
2010-08-17	8958
2010-08-18	8969
2010-08-19	8964
2010-08-20	8973
2010-08-23	8970
2010-08-24	8980
2010-08-25	8976
2010-08-26	8992
2010-08-27	9016
2010-08-30	9015
2010-08-31	9045
2010-09-01	9010
2010-09-02	9013
2010-09-03	9004
2010-09-06	8999
2010-09-07	9019
2010-09-08	9003
2010-09-09	8973
2010-09-10	8963
2010-09-13	8933
2010-09-14	8979
2010-09-15	8990
2010-09-16	8983
2010-09-17	8973
2010-09-20	8978
2010-09-21	8968
2010-09-22	8956
2010-09-23	8961
2010-09-24	8958
2010-09-27	8951
2010-09-28	8954
2010-09-29	8936
2010-09-30	8928
2010-10-01	8925
2010-10-04	8930
2010-10-05	8936
2010-10-06	8925
2010-10-07	8925
2010-10-08	8935
2010-10-11	8925
2010-10-12	8942
2010-10-13	8925
2010-10-14	8918
2010-10-15	8926
2010-10-18	8935
2010-10-19	8929
2010-10-20	8935
2010-10-21	8931
2010-10-22	8938
2010-10-25	8915
2010-10-26	8915
2010-10-27	8945
2010-10-28	8936
2010-10-29	8940
2010-11-01	8925
2010-11-02	8926
2010-11-03	8924
2010-11-04	8913
2010-11-05	8908
2010-11-08	8905
2010-11-09	8905
2010-11-10	8891
2010-11-11	8900
2010-11-12	8926
2010-11-15	8970
2010-11-16	8947
2010-11-17	#N/A N/A
2010-11-18	8945
2010-11-19	8934
2010-11-22	8931
2010-11-23	8975
2010-11-24	8970
2010-11-25	8970
2010-11-26	9008
2010-11-29	9017
2010-11-30	#N/A N/A
2010-12-01	9020
2010-12-02	9017
2010-12-03	9020
2010-12-06	9013
2010-12-07	#N/A N/A
2010-12-08	9025
2010-12-09	9017
2010-12-10	9026
2010-12-13	9019
2010-12-14	9011
2010-12-15	9025
2010-12-16	9036
2010-12-17	9036
2010-12-20	9045
2010-12-21	9044
2010-12-22	9044
2010-12-23	9044
2010-12-24	#N/A N/A
2010-12-27	9041
2010-12-28	9020
2010-12-29	9004
2010-12-30	8998
2010-12-31	9013
2011-01-03	8993
2011-01-04	8988
2011-01-05	8986
2011-01-06	9000
2011-01-07	9030
2011-01-10	9053
2011-01-11	9046
2011-01-12	9033
2011-01-13	9053
2011-01-14	9054
2011-01-17	9063
2011-01-18	9056
2011-01-19	9053
2011-01-20	9063
2011-01-21	9064
2011-01-24	9065
2011-01-25	9040
2011-01-26	9038
2011-01-27	9029
2011-01-28	9030
2011-01-31	9050
2011-02-01	9040
2011-02-02	9024
2011-02-03	#N/A N/A
2011-02-04	8995
2011-02-07	8958
2011-02-08	8928
2011-02-09	8933
2011-02-10	8930
2011-02-11	8936
2011-02-14	8916
2011-02-15	#N/A N/A
2011-02-16	8896
2011-02-17	8890
2011-02-18	8860
2011-02-21	8860
2011-02-22	8879
2011-02-23	8855
2011-02-24	8873
2011-02-25	8840
2011-02-28	8823
2011-03-01	8815
2011-03-02	8815
2011-03-03	8807
2011-03-04	8793
2011-03-07	8789
2011-03-08	8790
2011-03-09	8786
2011-03-10	8785
2011-03-11	8780
2011-03-14	8766
2011-03-15	8778
2011-03-16	8778
2011-03-17	8783
2011-03-18	8773
2011-03-21	8735
2011-03-22	8725
2011-03-23	8723
2011-03-24	8720
2011-03-25	8718
2011-03-28	8716
2011-03-29	8725
2011-03-30	8721
2011-03-31	8710
2011-04-01	8701
2011-04-04	8665
2011-04-05	8665
2011-04-06	8655
2011-04-07	8680
2011-04-08	8656
2011-04-11	8655
2011-04-12	8659
2011-04-13	8658
2011-04-14	8664
2011-04-15	8665
2011-04-18	8675
2011-04-19	8681
2011-04-20	8652
2011-04-21	8630
2011-04-22	#N/A N/A
2011-04-25	8625
2011-04-26	8655
2011-04-27	8630
2011-04-28	8585
2011-04-29	8575
2011-05-02	8549
2011-05-03	8545
2011-05-04	8553
2011-05-05	8569
2011-05-06	8580
2011-05-09	8556
2011-05-10	8560
2011-05-11	8528
2011-05-12	8563
2011-05-13	8545
2011-05-16	8575
2011-05-17	#N/A N/A
2011-05-18	8561
2011-05-19	8555
2011-05-20	8540
2011-05-23	8583
2011-05-24	8570
2011-05-25	8594
2011-05-26	8580
2011-05-27	8563
2011-05-30	8546
2011-05-31	8537
2011-06-01	8537
2011-06-02	#N/A N/A
2011-06-03	8522
2011-06-06	8510
2011-06-07	8517
2011-06-08	8518
2011-06-09	8522
2011-06-10	8519
2011-06-13	8541
2011-06-14	8535
2011-06-15	8550
2011-06-16	8593
2011-06-17	8585
2011-06-20	8618
2011-06-21	8600
2011-06-22	8591
2011-06-23	8603
2011-06-24	8603
2011-06-27	8623
2011-06-28	8619
2011-06-29	#N/A N/A
2011-06-30	8577
2011-07-01	8547
2011-07-04	8525
2011-07-05	8540
2011-07-06	8538
2011-07-07	8535
2011-07-08	8515
2011-07-11	8528
2011-07-12	8569
2011-07-13	8550
2011-07-14	8535
2011-07-15	8536
2011-07-18	8560
2011-07-19	8550
2011-07-20	8538
2011-07-21	8536
2011-07-22	8529
2011-07-25	8525
2011-07-26	8503
2011-07-27	8490
2011-07-28	8499
2011-07-29	8498
2011-08-01	8465
2011-08-02	8470
2011-08-03	8483
2011-08-04	8502
2011-08-05	8518
2011-08-08	8508
2011-08-09	8547
2011-08-10	8528
2011-08-11	8538
2011-08-12	8545
2011-08-15	8541
2011-08-16	8533
2011-08-17	#N/A N/A
2011-08-18	8538
2011-08-19	8553
2011-08-22	8545
2011-08-23	8540
2011-08-24	8550
2011-08-25	8595
2011-08-26	8535
2011-08-29	#N/A N/A
2011-08-30	#N/A N/A
2011-08-31	8534
2011-09-05	8543
2011-09-06	8566
2011-09-07	8558
2011-09-08	8570
2011-09-09	8573
2011-09-12	8603
2011-09-13	8653
2011-09-14	8723
2011-09-15	8773
2011-09-16	8768
2011-09-19	8815
2011-09-20	8913
2011-09-21	8873
2011-09-22	8765
2011-09-23	8783
2011-09-26	9060
2011-09-27	8905
2011-09-28	8890
2011-09-29	8856
2011-09-30	8790
2011-10-03	8899
2011-10-04	8906
2011-10-05	8913
2011-10-06	8890
2011-10-07	8900
2011-10-10	8903
2011-10-11	8914
2011-10-12	8928
2011-10-13	8871
2011-10-14	8848
2011-10-17	8818
2011-10-18	8818
2011-10-19	8801
2011-10-20	8825
2011-10-21	8863
2011-10-24	8841
2011-10-25	8853
2011-10-26	8873
2011-10-27	8865
2011-10-28	8790
2011-10-31	8853
2011-11-01	8894
2011-11-02	8930
2011-11-03	8971
2011-11-04	8950
2011-11-07	8956
2011-11-08	8920
2011-11-09	8890
2011-11-10	8983
2011-11-11	8967
2011-11-14	8965
2011-11-15	8995
2011-11-16	8998
2011-11-17	9000
2011-11-18	9020
2011-11-21	9053
2011-11-22	9045
2011-11-23	9040
2011-11-24	9035
2011-11-25	9055
2011-11-28	9150
2011-11-29	9155
2011-11-30	9138
2011-12-01	9090
2011-12-02	9055
2011-12-05	9055
2011-12-06	9050
2011-12-07	9075
2011-12-08	9060
2011-12-09	9080
2011-12-12	9050
2011-12-13	9070
2011-12-14	9086
2011-12-15	9090
2011-12-16	9035
2011-12-19	9065
2011-12-20	9080
2011-12-21	9070
2011-12-22	9065
2011-12-23	9055
2011-12-26	9055
2011-12-27	9075
2011-12-28	9073
2011-12-29	9075
2011-12-30	9067
2012-01-02	9080
2012-01-03	9135
2012-01-04	9137
2012-01-05	9193
2012-01-06	9095
2012-01-09	9150
2012-01-10	9155
2012-01-11	9160
2012-01-12	9160
2012-01-13	9082
2012-01-16	9130
2012-01-17	9085
2012-01-18	9069
2012-01-19	8970
2012-01-20	8945
2012-01-23	8945
2012-01-24	8990
2012-01-25	9034
2012-01-26	8965
2012-01-27	8983
2012-01-30	9013
2012-01-31	8995
2012-02-01	8985
2012-02-02	8963
2012-02-03	8980
2012-02-06	8990
2012-02-07	8990
2012-02-08	8935
2012-02-09	8971
2012-02-10	9031
2012-02-13	9000
2012-02-14	9030
2012-02-15	9032
2012-02-16	9090
2012-02-17	9046
2012-02-20	9026
2012-02-21	9050
2012-02-22	9065
2012-02-23	9069
2012-02-24	9118
2012-02-27	9162
2012-02-28	9142
2012-02-29	9074
2012-03-01	9079
2012-03-02	9080
2012-03-05	9142
2012-03-06	9161
2012-03-07	9110
2012-03-08	9145
2012-03-09	9123
2012-03-12	9175
2012-03-13	9168
2012-03-14	9181
2012-03-15	9168
2012-03-16	9156
2012-03-19	9176
2012-03-20	9173
2012-03-21	9164
2012-03-22	9195
2012-03-23	9190
2012-03-26	9197
2012-03-27	9175
2012-03-28	9189
2012-03-29	9165
2012-03-30	9165
2012-04-02	9161
2012-04-03	9130
2012-04-04	9141
2012-04-05	9171
2012-04-06	9163
2012-04-09	9158
2012-04-10	9183
2012-04-11	9179
2012-04-12	9163
2012-04-13	9175
2012-04-16	9175
2012-04-17	9180
2012-04-18	9180
2012-04-19	9182
2012-04-20	9183
2012-04-23	9192
2012-04-24	9194
2012-04-25	9193
2012-04-26	9198
2012-04-27	9185
2012-04-30	9189
2012-05-01	9191
2012-05-02	9209
2012-05-03	9268
2012-05-04	9276
2012-05-07	9190
2012-05-08	9246
2012-05-09	9263
2012-05-10	9261
2012-05-11	9240
2012-05-14	9235
2012-05-15	9295
2012-05-16	9341
2012-05-17	9341
2012-05-18	9356
2012-05-21	9250
2012-05-22	9228
2012-05-23	9260
2012-05-24	9426
2012-05-25	9474
2012-05-28	9479
2012-05-29	9616
2012-05-30	9435
2012-05-31	9400
2012-06-01	9528
2012-06-04	9400
2012-06-05	9403
2012-06-06	9300
2012-06-07	9449
2012-06-08	9473
2012-06-11	9452
2012-06-12	9405
2012-06-13	9420
2012-06-14	9420
2012-06-15	9385
2012-06-18	9388
2012-06-19	9467
2012-06-20	9442
2012-06-21	9430
2012-06-22	9438
2012-06-25	9440
2012-06-26	9504
2012-06-27	9445
2012-06-28	9445
2012-06-29	9430
2012-07-02	9383
2012-07-03	9363
2012-07-04	9366
2012-07-05	9385
2012-07-06	9405
2012-07-09	9410
2012-07-10	9433
2012-07-11	9420
2012-07-12	9498
2012-07-13	9448
2012-07-16	9450
2012-07-17	9463
2012-07-18	9481
2012-07-19	9478
2012-07-20	9450
2012-07-23	9455
2012-07-24	9468
2012-07-25	9483
2012-07-26	9501
2012-07-27	9472
2012-07-30	9455
2012-07-31	9439
2012-08-01	9466
2012-08-02	9475
2012-08-03	9468
2012-08-06	9465
2012-08-07	9467
2012-08-08	9492
2012-08-09	9472
2012-08-10	9492
2012-08-13	9485
2012-08-14	9483
2012-08-15	9513
2012-08-16	9494
2012-08-17	9528
2012-08-20	9510
2012-08-21	9503
2012-08-22	9512
2012-08-23	9493
2012-08-24	9528
2012-08-27	9515
2012-08-28	9554
2012-08-29	9556
2012-08-30	9573
2012-08-31	9581
2012-09-03	9565
2012-09-04	9571
2012-09-05	9590
2012-09-06	9588
2012-09-07	9588
2012-09-10	9572
2012-09-11	9578
2012-09-12	9568
2012-09-13	9587
2012-09-14	9505
2012-09-17	9470
[truncated: 2,420 more rows]
